# Supplementary material for: A replication-linked mutational gradient drives somatic mutation accumulation and influences germline polymorphisms and genome composition in mitochondrial DNA
Source: Nucleic Acids Res. 2021 Oct 6;49(19):11103–18. doi: 10.1093/nar/gkab901 (PMC8565317; doi:10.1093/nar/gkab901)
Supplement: gkab901_Supplemental_Files [file gkab901_supplemental_files.zip]

Archive with 3 entries (3 files):
- Supplemental Data.xlsx
- Supplemental Tables-revised.xlsx
- Supplementary Figures-revised.docx
