# Supplementary material for: A replication-linked mutational gradient drives somatic mutation accumulation and influences germline polymorphisms and genome composition in mitochondrial DNA
Source: Nucleic Acids Res. 2021 Oct 6;49(19):11103–18. doi: 10.1093/nar/gkab901 (PMC8565317; doi:10.1093/nar/gkab901)
Supplement: gkab901_Supplemental_Files [file gkab901_supplemental_files.zip › Supplemental Data.xlsx]

## Sheet: Data S1-Mouse_sample_stats
Sample ID	Age	DCS reads	Nucleotides Sequenced	A's Sequenced	T's Sequenced	C's Sequenced	G's Sequenced	Mutations	Mutation Frequency	A>T	A>C	A>G	T>A	T>C	T>G	C>A	C>T	C>G	G>A	G>T	G>C	ins	dels
JW24-LF_NT_C_D145_L191110_1_S200114	26	533622	58468825	19815923	16800170	14642082	7210650	131	2.24051e-06	0	0	5	1	10	0	5	13	9	79	8	1	1	8
JW24-LF_NT_EC_D146_L191110_1_S200114	26	1059314	121054401	42017817	33990739	29589344	15456501	299	2.46996e-06	1	1	9	1	31	3	18	15	1	209	10	0	7	37
JW24-LF_NT_He_D147_L191110_1_S200114	26	1619998	176609176	60485368	50581551	43247119	22295138	281	1.59108e-06	2	0	15	5	42	0	41	19	19	107	17	14	13	28
JW24-LF_NT_Hi_D148_L191110_1_S200114	26	1151276	127975461	43627362	36778266	31797658	15772175	375	2.93025e-06	5	0	8	3	34	1	9	80	2	227	6	0	7	38
JW24-LF_NT_K_D149_L191110_1_S200114	26	1263311	132981663	45054906	38095988	33436346	16394423	938	7.0536e-06	4	1	25	4	64	1	34	61	26	684	21	13	12	93
JW24-LF_NT_L_D150_L191110_1_S200114	26	1291119	137784525	46609379	39663665	34357347	17154134	740	5.3707e-06	8	9	38	4	97	6	63	57	18	402	29	9	13	89
JW24-LF_NT_M_D151_L200522_1_S200610	26	2692268	311298487	107177298	89427668	76252090	38441431	575	1.8471e-06	6	0	29	7	84	1	73	52	18	259	35	11	28	140
JW24-NP_NT_C_D161_L191110_1_S200114	26	2377578	269761927	92731542	77097716	66016067	33916602	447	1.65702e-06	6	2	19	4	60	0	27	72	8	226	16	7	17	45
JW24-NP_NT_EC_DN162_L191110_1_S200114	26	896456	100450241	34406364	28688092	24647437	12708348	352	3.50422e-06	3	1	22	1	29	1	32	26	14	197	18	8	8	25
JW24-NP_NT_He_D163_L191110_1_S200114	26	2297664	252821097	86221571	72665703	62739713	31194110	454	1.79574e-06	4	0	41	1	65	2	72	37	27	166	22	17	15	40
JW24-NP_NT_Hi_D164_L200518_1_S200610	26	1495955	172182766	59166282	49483666	42356742	21176076	539	3.13039e-06	5	1	15	4	49	0	29	97	10	308	19	2	11	43
JW24-NP_NT_K_D165_L191110_1_S200114	26	1569748	171916574	59189753	49292127	42618216	20816478	1160	6.74746e-06	10	0	49	8	115	0	55	75	28	771	26	23	11	123
JW24-NP_NT_L_D166_L191110_1_S200114	26	3145985	341987012	117831363	98770982	83015738	42368929	1329	3.88611e-06	12	14	92	10	191	5	149	95	54	578	85	44	26	155
JW24-NP_NT_M_D167_L191110_1_S200114	26	1282097	106685916	35056618	30288512	27533802	13806984	178	1.66845e-06	4	0	10	1	29	0	7	17	2	101	3	4	4	38
JW24-NP_NT_R_D168_L191110_1_S200114	26	514499	57652918	19611861	16523519	14384524	7133014	183	3.17417e-06	1	0	6	0	9	1	4	40	1	117	3	1	6	7
JW24-R_NT_C_D81_L200516_1_S200610	26	1802788	203665278	70473574	58605532	49655341	24930831	469	2.3028e-06	6	1	20	3	47	1	30	92	18	222	16	13	10	41
JW24-R_NT_EC_D79_L200518_1_S200610	26	1849206	213657848	73998248	61460224	52054217	26145159	860	4.02513e-06	9	4	24	11	68	1	100	94	13	436	77	23	25	223
JW24-R_NT_He_D76_L200519_1_S200610	26	1336767	153384040	53244229	44221827	36941267	18976717	271	1.76681e-06	1	0	13	2	38	2	46	42	7	98	19	3	6	27
JW24-R_NT_Hi_D80_L200522_1_S200610	26	1647964	190156060	65613754	54628661	46393531	23520114	578	3.03961e-06	10	3	15	6	39	1	11	115	11	355	8	4	15	69
JW24-R_NT_K_D77_L200516_1_S200610	26	2284558	257947301	89175047	74205173	63253724	31313357	1496	5.79963e-06	18	3	53	9	127	2	101	85	46	980	37	35	25	182
JW24-R_NT_L_D82_L200518_1_S200610	26	2424843	280309290	96998785	80716524	68130278	34463703	1129	4.02769e-06	11	6	47	13	164	11	94	110	23	570	55	25	24	175
JW24-R_NT_M_D75_L200519_1_S200610	26	1589255	178198026	61443621	51221330	43331345	22201730	485	2.72169e-06	2	1	14	2	40	0	92	44	49	157	47	37	13	74
JW24-R_NT_R_D78_L200522_1_S200610	26	1437763	164499273	56760957	47317819	40289069	20131428	525	3.1915e-06	2	1	15	3	30	2	16	84	8	334	18	12	9	56
JW26-NP_NT_C_D89_L200518_1_S200610	26	1471359	171037219	59004239	48889630	42003176	21140174	339	1.98202e-06	2	1	14	1	20	2	22	63	22	162	13	17	8	28
JW26-NP_NT_EC_D87_L200522_1_S200610	26	1496763	169549472	58725731	48897703	41347216	20578822	714	4.21116e-06	2	0	11	1	51	3	77	124	17	363	50	15	24	241
JW26-NP_NT_He_D84_L200516_1_S200610	26	1606821	182864047	63482871	52802183	44141716	22437277	334	1.82649e-06	3	0	21	4	50	0	39	59	10	115	23	10	9	33
JW26-NP_NT_Hi_D88_L200519_1_S200610	26	1084104	123087106	42438276	35335295	30192470	15121065	388	3.15224e-06	3	0	7	0	22	1	15	63	7	256	8	6	7	46
JW26-NP_NT_K_D85_L200519_1_S200610	26	1106624	127064740	43801834	36277937	31159998	15824971	819	6.44553e-06	4	1	18	5	64	2	42	38	20	596	21	8	10	107
JW26-NP_NT_L_D90_L200522_1_S200610	26	1930896	224254290	77469863	64585959	54439033	27759435	852	3.79926e-06	17	12	44	8	136	11	61	63	11	455	21	13	24	153
JW26-NP_NT_M_D83_L200516_1_S200610	26	1767926	199131542	68601204	57020439	48897922	24611977	487	2.44562e-06	7	1	29	1	60	1	57	52	25	198	36	20	18	76
OM7-MS_NT_C_D128_L200519_1_S200610	26	1004773	114043262	39354007	32731845	27896569	14060841	207	1.8151e-06	3	0	8	1	16	0	8	34	8	121	7	1	4	18
OM7-MS_NT_EC_D249_L191110_1_S200114	26	729719	79541079	27155846	22724675	19853807	9806751	369	4.63911e-06	3	1	19	4	38	1	15	27	1	249	9	2	8	42
OM7-MS_NT_He_D125_L200522_1_S200610	26	1462198	168965473	58300534	48556543	41206046	20902350	254	1.50327e-06	4	2	19	3	50	1	20	16	3	117	9	10	10	26
OM7-MS_NT_K_D126_L200518_1_S200610	26	899837	102604111	34826700	29364407	25717107	12695897	751	7.31939e-06	2	0	25	2	61	0	42	45	10	540	19	5	14	84
OM7-MS_NT_L_D127_L200516_1_S200610	26	1493322	175810128	60584017	50306832	43141954	21777325	771	4.38541e-06	9	9	26	5	117	6	36	68	17	445	20	13	12	110
OM7-MS_NT_M_D124_L200522_1_S200610	26	1604908	185443176	63892937	53250111	45296181	23003947	360	1.9413e-06	6	2	28	1	55	0	27	29	20	162	21	9	19	78
OM7-MS_NT_R_D250_L200519_1_S200610	26	718741	80665150	27847783	23132025	19756604	9928738	243	3.01245e-06	1	0	3	0	21	0	6	41	7	164	0	0	7	23
OM8-MS_NT_C_D135_L200518_1_S200610	26	1231769	141885870	48784172	40667693	35087974	17346031	299	2.10733e-06	0	0	11	2	27	0	15	45	5	179	5	10	8	33
OM8-MS_NT_EC_D251.2_L200519_1_S200610	26	1070206	121035723	41754881	34829061	29600689	14851092	553	4.5689e-06	5	3	22	5	50	4	21	49	6	368	8	12	11	51
OM8-MS_NT_He_D132_L200518_1_S200610	26	1489193	173564535	59942467	49399618	42458829	21763621	336	1.93588e-06	5	0	18	3	31	0	47	24	40	89	39	40	6	35
OM8-MS_NT_Hi_D136_L200516_1_S200610	26	1127418	129217398	44476823	37031583	31828251	15880741	367	2.84017e-06	7	1	10	3	23	0	6	72	4	235	3	3	5	55
OM8-MS_NT_K_D133_L200522_1_S200610	26	1898275	218850277	75445884	63067504	53527617	26809272	1358	6.20516e-06	6	1	53	7	137	2	90	78	38	868	41	37	22	156
OM8-MS_NT_L_D134_L200519_1_S200610	26	972380	113233926	39091297	32368145	27766090	14008394	563	4.97201e-06	4	6	20	5	93	5	37	50	9	314	12	8	12	103
OM8-MS_NT_M_D131_L200522_1_S200610	26	853588	97691155	33575217	28132312	23837477	12146149	278	2.8457e-06	5	0	15	1	40	0	24	27	13	140	8	5	11	45
OM8-MS_NT_R_D252_L200516_1_S200610	26	1723274	197611766	68199041	56744195	48435336	24233194	584	2.95529e-06	7	1	10	4	35	0	9	113	13	381	3	8	11	46
YM13-MS_NT_C_D142_L200519_1_S200610	4.5	676271	79357948	27373587	22664367	19471362	9848632	55	6.93062e-07	2	0	2	0	5	0	7	8	1	26	3	1	2	3
YM13-MS_NT_EC_D253_L191110_1_S200114	4.5	1646363	186494886	63858318	52922021	46302618	23411929	263	1.41023e-06	0	2	7	0	15	0	54	21	22	92	38	12	6	14
YM13-MS_NT_He_D139_L200522_1_S200610	4.5	1850907	214838092	74212445	61841552	52130711	26653384	243	1.13108e-06	3	0	8	1	16	0	45	19	42	55	32	22	7	10
YM13-MS_NT_Hi_D143_L200522_1_S200610	4.5	1829086	210735074	72672325	60490448	51802948	25769353	167	7.92464e-07	3	1	3	1	7	0	10	20	9	103	4	6	7	21
YM13-MS_NT_K_D140_L200518_1_S200610	4.5	2010257	231423201	79673141	66572139	56929852	28248069	601	2.59697e-06	3	1	13	5	40	1	117	33	60	216	63	49	6	31
YM13-MS_NT_L_D141_L200516_1_S200610	4.5	1667350	191236208	65734433	54962774	47181462	23357539	305	1.59489e-06	3	3	10	1	28	1	56	26	13	103	40	21	6	28
YM13-MS_NT_M_D138_L200518_1_S200610	4.5	1440536	165693490	56988352	47584959	40794498	20325681	170	1.02599e-06	3	0	10	1	20	0	17	10	18	68	12	11	7	23
YM13-MS_NT_R_D254_L191110_1_S200114	4.5	1162019	128929818	44210480	36952338	31969046	15797954	98	7.60103e-07	2	0	1	0	8	0	2	15	3	63	1	3	7	9
YM14-MS_NT_C_D185_L191110_1_S200114	4.5	1298660	141160863	47937670	40781789	34527674	17913730	128	9.06767e-07	2	0	7	0	6	0	19	15	11	47	15	6	6	16
YM14-MS_NT_EC_D186_L191110_1_S200114	4.5	1904183	205796126	70874328	58935697	50663092	25323009	238	1.15648e-06	2	0	13	4	27	1	14	20	15	124	11	7	7	22
YM14-MS_NT_He_D187_L191110_1_S200114	4.5	1719472	192846663	66321951	55367021	47542703	23614988	291	1.50897e-06	4	0	6	2	9	1	82	18	39	43	49	38	2	11
YM14-MS_NT_Hi_D188_L191110_1_S200114	4.5	2431181	267392540	91775782	76633955	66203070	32779733	272	1.01723e-06	4	0	4	2	17	0	17	41	14	153	14	6	9	37
YM14-MS_NT_K_D189_L191110_1_S200114	4.5	1681489	181785078	61863820	52503841	44588280	22829137	465	2.55797e-06	2	0	16	2	22	1	50	33	30	269	29	11	2	36
YM14-MS_NT_L_D190_L200519_1_S200610	4.5	1279719	149125805	51258600	42710578	36670285	18486342	245	1.64291e-06	4	0	6	1	22	2	47	13	18	101	26	5	8	27
YM14-MS_NT_M_D191_L191110_1_S200114	4.5	2231479	243937320	84023452	70127333	59614567	30171968	220	9.01871e-07	3	0	6	0	33	0	19	22	24	83	16	14	7	23
YM14-MS_NT_R_D192.2_L200522_1_S200610	4.5	1198179	136456773	47088958	39164747	33409611	16793457	151	1.10658e-06	3	0	6	1	14	0	11	13	4	90	2	7	4	15
YM3-MS_NT_C_D217_L191110_1_S200114	4.5	2101532	235620520	81040705	67103058	58362160	29114597	192	8.1487e-07	2	1	7	2	19	0	24	23	8	87	11	8	7	11
YM3-MS_NT_EC_D218_L191110_1_S200114	4.5	974517	106066509	36133903	30527277	26276301	13129028	140	1.31993e-06	0	1	7	1	14	0	10	13	7	77	7	3	4	11
YM3-MS_NT_He_D219_L191110_1_S200114	4.5	2804860	313776941	108009041	89719061	77122008	38926831	246	7.83996e-07	3	1	8	3	14	0	62	16	32	52	34	21	10	19
YM3-MS_NT_Hi_D220_L191110_1_S200114	4.5	1192988	120288397	41381802	34610911	29418853	14876831	127	1.0558e-06	3	0	3	0	5	0	12	22	3	73	5	1	3	9
YM3-MS_NT_K_D221_L200522_1_S200610	4.5	1993458	229403871	79102140	65998021	56026813	28276897	523	2.27982e-06	3	1	18	5	32	0	61	35	18	309	26	15	11	46
YM3-MS_NT_L_D222_L200519_1_S200610	4.5	1326324	152677273	52598626	43928536	37294521	18855590	238	1.55884e-06	5	0	7	1	40	2	25	18	10	107	18	5	4	27
YM3-MS_NT_M_D223_L200516_1_S200610	4.5	1507561	174110539	59870265	49913418	42737875	21588981	133	7.63883e-07	0	0	7	0	20	0	31	10	2	47	13	3	10	19
YM3-MS_NT_R_D224_L191110_1_S200114	4.5	394743	44322922	15054565	12705687	11033542	5529128	53	1.19577e-06	0	0	0	0	3	1	3	16	1	28	1	0	1	4
YM5-MS_NT_C_D225_L191110_1_S200114	4.5	940810	102303913	34800523	29490855	25288492	12724043	104	1.01658e-06	1	0	6	0	13	0	13	7	9	37	8	10	2	5
YM5-MS_NT_EC_D226_L191110_1_S200114	4.5	1873466	209554050	72156292	59362827	51561153	26473778	322	1.5366e-06	7	1	11	1	32	0	52	28	29	102	42	17	6	52
YM5-MS_NT_He_D227_L191110_1_S200114	4.5	1484544	167327255	58376125	47087856	40696857	21166417	160	9.5621e-07	2	0	6	1	12	0	38	20	21	21	23	16	5	8
YM5-MS_NT_Hi_D228_L191110_1_S200114	4.5	1992800	219169705	75005120	62823710	53905589	27435286	232	1.05854e-06	7	0	5	3	11	0	20	40	7	120	15	4	8	32
YM5-MS_NT_K_D229_L191110_1_S200114	4.5	1396679	153049769	52263734	43302956	37799985	19683094	315	2.05815e-06	1	0	5	0	17	0	33	23	23	176	23	14	7	25
YM5-MS_NT_L_D230_L191110_1_S200114	4.5	751699	83036948	28457978	23682303	20817453	10079214	118	1.42105e-06	2	0	7	1	9	1	8	6	1	78	2	3	4	8
YM5-MS_NT_M_D231_L200518_1_S200610	4.5	2087600	241120513	83054124	69486385	58719781	29860223	278	1.15295e-06	0	1	3	2	26	1	78	25	4	76	56	6	6	19
YM5-MS_NT_R_D232_L200516_1_S200610	4.5	1817799	204413582	70273798	58560113	50628613	24951058	208	1.01754e-06	2	1	1	3	16	0	12	27	10	123	6	7	9	15
YM7-MS_NT_C_D233_L200518_1_S200610	4.5	1726723	196914448	67963513	56740824	48073175	24136936	160	8.12536e-07	2	0	7	2	16	0	20	21	5	74	8	5	6	12
YM7-MS_NT_EC_D234_L191110_1_S200114	4.5	1718877	181773237	62551168	52468882	44289984	22463203	260	1.43035e-06	4	2	13	3	17	1	36	24	6	119	28	7	7	28
YM7-MS_NT_He_D235_L191110_1_S200114	4.5	1863796	210092287	72405889	60503333	51364865	25818200	288	1.37083e-06	2	0	13	0	22	1	63	29	48	49	38	23	8	20
YM7-MS_NT_Hi_D236_L191110_1_S200114	4.5	1014000	109408449	37105951	31477174	27111348	13713976	118	1.07853e-06	4	0	4	0	9	0	7	25	4	58	4	3	2	12
YM7-MS_NT_K_D237_L191110_1_S200114	4.5	1823710	188672016	64473601	53854798	47216500	23127117	455	2.41159e-06	1	1	11	1	37	1	83	30	25	196	55	14	8	45
YM7-MS_NT_L_D238_L191110_1_S200114	4.5	1540705	170994304	59358313	48251409	41696627	21687955	273	1.59654e-06	0	1	6	2	14	2	45	31	32	86	34	20	8	53
YM7-MS_NT_M_D239_L191110_1_S200114	4.5	2370409	261231046	89502733	73713817	64670901	33343595	190	7.27325e-07	0	0	6	3	12	0	57	11	0	70	31	0	6	26
YM7-MS_NT_R_D240_L191110_1_S200114	4.5	322841	35102554	11895873	10120481	8702513	4383687	48	1.36742e-06	0	0	2	1	3	0	5	6	3	23	3	2	2	3

## Sheet: Data S2-Mouse_Old_bin_data
BIN_NUM	A>T_COUNT	A>C_COUNT	A>G_COUNT	T>A_COUNT	T>C_COUNT	T>G_COUNT	C>A_COUNT	C>T_COUNT	C>G_COUNT	G>A_COUNT	G>T_COUNT	G>C_COUNT	A>T_DENOM	A>C_DENOM	A>G_DENOM	T>A_DENOM	T>C_DENOM	T>G_DENOM	C>A_DENOM	C>T_DENOM	C>G_DENOM	G>A_DENOM	G>T_DENOM	G>C_DENOM	A>T_Freq	A>T_Density	A>C_Freq	A>C_Density	A>G_Freq	A>G_Density	T>A_Freq	T>A_Density	T>C_Freq	T>C_Density	T>G_Freq	T>G_Density	C>A_Freq	C>A_Density	C>T_Freq	C>T_Density	C>G_Freq	C>G_Density	G>A_Freq	G>A_Density	G>T_Freq	G>T_Density	G>C_Freq	G>C_Density	Age
1	0	0	6	1	14	1	3	6	2	70	6	4	13903747	13903747	13903747	11417476	11417476	11417476	5736423	5736423	5736423	6156419	6156419	6156419	0	0	0	0	4.31538e-07	0.157895	8.7585e-08	0.0333333	1.22619e-06	0.466667	8.7585e-08	0.0333333	5.22974e-07	0.2	1.04595e-06	0.4	3.48649e-07	0.133333	1.13702e-05	4.11765	9.74593e-07	0.352941	6.49728e-07	0.235294	1
2	2	0	12	1	11	0	18	9	2	108	14	7	20730325	20730325	20730325	12651131	12651131	12651131	9024058	9024058	9024058	8023631	8023631	8023631	9.6477e-08	0.0487805	0	0	5.78862e-07	0.292683	7.90443e-08	0.04	8.69487e-07	0.44	0	0	1.99467e-06	1	9.97334e-07	0.5	2.2163e-07	0.111111	1.34602e-05	6.75	1.74485e-06	0.875	8.72423e-07	0.4375	1
3	0	1	7	1	5	0	9	13	9	103	18	7	17988813	17988813	17988813	12749308	12749308	12749308	11706696	11706696	11706696	9954825	9954825	9954825	0	0	5.55901e-08	0.0294118	3.89131e-07	0.205882	7.84356e-08	0.0416667	3.92178e-07	0.208333	0	0	7.68791e-07	0.391304	1.11048e-06	0.565217	7.68791e-07	0.391304	1.03467e-05	5.42105	1.80817e-06	0.947368	7.03177e-07	0.368421	1
4	3	1	4	0	14	0	6	11	7	89	6	4	19600133	19600133	19600133	12751780	12751780	12751780	11831634	11831634	11831634	6677763	6677763	6677763	1.5306e-07	0.0769231	5.10201e-08	0.025641	2.0408e-07	0.102564	0	0	1.09789e-06	0.56	0	0	5.07115e-07	0.26087	9.29711e-07	0.478261	5.91634e-07	0.304348	1.33278e-05	6.84615	8.98504e-07	0.461538	5.99003e-07	0.307692	1
5	3	0	6	0	20	0	12	2	3	110	9	5	19056381	19056381	19056381	13881419	13881419	13881419	7582861	7582861	7582861	7147490	7147490	7147490	1.57428e-07	0.075	0	0	3.14855e-07	0.15	0	0	1.44077e-06	0.689655	0	0	1.58252e-06	0.75	2.63753e-07	0.125	3.95629e-07	0.1875	1.539e-05	7.33333	1.25918e-06	0.6	6.99546e-07	0.333333	1
6	1	1	5	1	11	0	11	6	7	57	6	2	19149770	19149770	19149770	12218983	12218983	12218983	11066270	11066270	11066270	6405713	6405713	6405713	5.22199e-08	0.025641	5.22199e-08	0.025641	2.611e-07	0.128205	8.18399e-08	0.04	9.00239e-07	0.44	0	0	9.94012e-07	0.478261	5.42188e-07	0.26087	6.32553e-07	0.304348	8.89831e-06	4.38462	9.36664e-07	0.461538	3.12221e-07	0.153846	1
7	1	1	4	2	22	0	15	18	1	72	10	3	13034889	13034889	13034889	14543267	14543267	14543267	15354912	15354912	15354912	5317775	5317775	5317775	7.67172e-08	0.037037	7.67172e-08	0.037037	3.06869e-07	0.148148	1.37521e-07	0.0666667	1.51273e-06	0.733333	0	0	9.76886e-07	0.46875	1.17226e-06	0.5625	6.51257e-08	0.03125	1.35395e-05	6.54545	1.88049e-06	0.909091	5.64146e-07	0.272727	1
8	1	0	7	3	10	0	7	4	3	129	8	6	20089456	20089456	20089456	10457597	10457597	10457597	5925527	5925527	5925527	8936262	8936262	8936262	4.97774e-08	0.0227273	0	0	3.48441e-07	0.159091	2.86873e-07	0.130435	9.56243e-07	0.434783	0	0	1.18133e-06	0.538462	6.75045e-07	0.307692	5.06284e-07	0.230769	1.44356e-05	6.45	8.95229e-07	0.4	6.71422e-07	0.3	1
9	0	0	13	0	6	0	4	6	3	86	11	6	19588281	19588281	19588281	11800954	11800954	11800954	4922730	4922730	4922730	9136135	9136135	9136135	0	0	0	0	6.63662e-07	0.302326	0	0	5.08433e-07	0.230769	0	0	8.12557e-07	0.363636	1.21884e-06	0.545455	6.09418e-07	0.272727	9.41317e-06	4.3	1.20401e-06	0.55	6.56733e-07	0.3	1
10	0	0	9	0	13	0	5	19	3	91	4	4	16174045	16174045	16174045	11287827	11287827	11287827	9912690	9912690	9912690	6092429	6092429	6092429	0	0	0	0	5.56447e-07	0.243243	0	0	1.15168e-06	0.5	0	0	5.04404e-07	0.217391	1.91674e-06	0.826087	3.02642e-07	0.130435	1.49366e-05	6.5	6.56553e-07	0.285714	6.56553e-07	0.285714	1
11	0	2	5	2	13	2	11	10	4	97	7	5	15242536	15242536	15242536	11822285	11822285	11822285	8558919	8558919	8558919	7910005	7910005	7910005	0	0	1.31212e-07	0.0571429	3.28029e-07	0.142857	1.69172e-07	0.0740741	1.09962e-06	0.481481	1.69172e-07	0.0740741	1.28521e-06	0.55	1.16837e-06	0.5	4.67349e-07	0.2	1.2263e-05	5.38889	8.84955e-07	0.388889	6.32111e-07	0.277778	1
12	0	1	6	1	11	1	4	4	4	43	2	3	17179730	17179730	17179730	12134429	12134429	12134429	7802877	7802877	7802877	4553518	4553518	4553518	0	0	5.82081e-08	0.0243902	3.49249e-07	0.146341	8.24101e-08	0.0344828	9.06512e-07	0.37931	8.24101e-08	0.0344828	5.12631e-07	0.210526	5.12631e-07	0.210526	5.12631e-07	0.210526	9.44325e-06	3.90909	4.39221e-07	0.181818	6.58831e-07	0.272727	1
13	1	0	7	1	2	0	8	7	2	88	8	5	20634498	20634498	20634498	8993684	8993684	8993684	5981883	5981883	5981883	7292481	7292481	7292481	4.84625e-08	0.0208333	0	0	3.39238e-07	0.145833	1.11189e-07	0.047619	2.22378e-07	0.0952381	0	0	1.33737e-06	0.571429	1.1702e-06	0.5	3.34343e-07	0.142857	1.20672e-05	5.17647	1.09702e-06	0.470588	6.85638e-07	0.294118	1
14	1	1	9	0	10	1	8	8	4	87	6	3	20174648	20174648	20174648	10352516	10352516	10352516	9772658	9772658	9772658	6617617	6617617	6617617	4.95672e-08	0.0232558	4.95672e-08	0.0232558	4.46104e-07	0.209302	0	0	9.65949e-07	0.454545	9.65949e-08	0.0454545	8.1861e-07	0.380952	8.1861e-07	0.380952	4.09305e-07	0.190476	1.31467e-05	6.21429	9.06671e-07	0.428571	4.53335e-07	0.214286	1
15	1	1	7	0	16	1	6	4	3	94	4	3	19929802	19929802	19929802	13813361	13813361	13813361	6434634	6434634	6434634	9237053	9237053	9237053	5.01761e-08	0.025	5.01761e-08	0.025	3.51233e-07	0.175	0	0	1.1583e-06	0.571429	7.23937e-08	0.0357143	9.32454e-07	0.461538	6.21636e-07	0.307692	4.66227e-07	0.230769	1.01764e-05	4.94737	4.33039e-07	0.210526	3.24779e-07	0.157895	1
16	1	0	3	3	9	1	2	6	3	85	5	3	22352777	22352777	22352777	11869944	11869944	11869944	7371926	7371926	7371926	8009806	8009806	8009806	4.47372e-08	0.0222222	0	0	1.34212e-07	0.0666667	2.52739e-07	0.125	7.58218e-07	0.375	8.42464e-08	0.0416667	2.713e-07	0.133333	8.13899e-07	0.4	4.06949e-07	0.2	1.0612e-05	5.3125	6.24235e-07	0.3125	3.74541e-07	0.1875	1
17	3	0	2	0	7	0	10	9	4	61	3	1	19531921	19531921	19531921	12480724	12480724	12480724	10213482	10213482	10213482	4240669	4240669	4240669	1.53595e-07	0.0714286	0	0	1.02396e-07	0.047619	0	0	5.60865e-07	0.259259	0	0	9.79098e-07	0.454545	8.81188e-07	0.409091	3.91639e-07	0.181818	1.43845e-05	6.77778	7.07436e-07	0.333333	2.35812e-07	0.111111	1
18	1	0	4	3	10	0	13	6	6	96	4	2	14327475	14327475	14327475	12713710	12713710	12713710	7881615	7881615	7881615	7184512	7184512	7184512	6.9796e-08	0.0294118	0	0	2.79184e-07	0.117647	2.35966e-07	0.1	7.86552e-07	0.333333	0	0	1.64941e-06	0.684211	7.61265e-07	0.315789	7.61265e-07	0.315789	1.33621e-05	5.64706	5.56753e-07	0.235294	2.78377e-07	0.117647	1
19	2	0	3	0	4	0	9	7	6	62	2	2	15684304	15684304	15684304	8210232	8210232	8210232	8425391	8425391	8425391	4311992	4311992	4311992	1.27516e-07	0.0465116	0	0	1.91274e-07	0.0697674	0	0	4.87197e-07	0.181818	0	0	1.0682e-06	0.391304	8.30822e-07	0.304348	7.12133e-07	0.26087	1.43785e-05	5.16667	4.63823e-07	0.166667	4.63823e-07	0.166667	1
20	0	1	1	0	7	0	5	8	3	67	3	4	9959661	9959661	9959661	5658730	5658730	5658730	7482246	7482246	7482246	4674745	4674745	4674745	0	0	1.00405e-07	0.0285714	1.00405e-07	0.0285714	0	0	1.23703e-06	0.333333	0	0	6.68249e-07	0.185185	1.0692e-06	0.296296	4.00949e-07	0.111111	1.43323e-05	3.94118	6.41746e-07	0.176471	8.55662e-07	0.235294	1
21	0	0	4	0	6	0	12	8	5	88	2	2	6251338	6251338	6251338	5823344	5823344	5823344	5578506	5578506	5578506	5545989	5545989	5545989	0	0	0	0	6.39863e-07	0.148148	0	0	1.03034e-06	0.24	0	0	2.15111e-06	0.5	1.43408e-06	0.333333	8.96297e-07	0.208333	1.58673e-05	3.66667	3.60621e-07	0.0833333	3.60621e-07	0.0833333	1
22	0	0	3	1	16	0	6	3	2	50	4	4	9181476	9181476	9181476	7579338	7579338	7579338	3007929	3007929	3007929	3684338	3684338	3684338	0	0	0	0	3.26745e-07	0.0769231	1.31938e-07	0.03125	2.111e-06	0.5	0	0	1.99473e-06	0.461538	9.97364e-07	0.230769	6.64909e-07	0.153846	1.3571e-05	3.125	1.08568e-06	0.25	1.08568e-06	0.25	1
23	1	0	1	0	11	0	3	2	0	91	3	2	10627000	10627000	10627000	7922841	7922841	7922841	4941896	4941896	4941896	5187606	5187606	5187606	9.40999e-08	0.027027	0	0	9.40999e-08	0.027027	0	0	1.38839e-06	0.392857	0	0	6.07054e-07	0.176471	4.04703e-07	0.117647	0	0	1.75418e-05	5.05556	5.78301e-07	0.166667	3.85534e-07	0.111111	1
24	3	0	3	0	10	0	8	5	2	72	7	2	13245375	13245375	13245375	9404106	9404106	9404106	7036553	7036553	7036553	5379636	5379636	5379636	2.26494e-07	0.0789474	0	0	2.26494e-07	0.0789474	0	0	1.06337e-06	0.37037	0	0	1.13692e-06	0.4	7.10575e-07	0.25	2.8423e-07	0.1	1.33838e-05	4.8	1.3012e-06	0.466667	3.71772e-07	0.133333	1
25	1	1	3	0	15	1	10	6	3	109	6	6	10826897	10826897	10826897	13221000	13221000	13221000	7212286	7212286	7212286	8852424	8852424	8852424	9.23626e-08	0.037037	9.23626e-08	0.037037	2.77088e-07	0.111111	0	0	1.13456e-06	0.454545	7.56372e-08	0.030303	1.38652e-06	0.555556	8.31914e-07	0.333333	4.15957e-07	0.166667	1.2313e-05	4.95455	6.7778e-07	0.272727	6.7778e-07	0.272727	1
26	1	0	2	0	9	0	7	6	4	124	5	1	11544650	11544650	11544650	8936621	8936621	8936621	8406567	8406567	8406567	7735899	7735899	7735899	8.66202e-08	0.03125	0	0	1.7324e-07	0.0625	0	0	1.00709e-06	0.375	0	0	8.32682e-07	0.304348	7.13728e-07	0.26087	4.75818e-07	0.173913	1.60292e-05	5.90476	6.46337e-07	0.238095	1.29267e-07	0.047619	1
27	0	0	3	0	6	1	4	6	1	60	2	3	11181175	11181175	11181175	7787229	7787229	7787229	4825542	4825542	4825542	4724562	4724562	4724562	0	0	0	0	2.68308e-07	0.0769231	0	0	7.70492e-07	0.222222	1.28415e-07	0.037037	8.28922e-07	0.235294	1.24338e-06	0.352941	2.07231e-07	0.0588235	1.26996e-05	3.52941	4.2332e-07	0.117647	6.34979e-07	0.176471	1
28	2	0	1	2	9	0	10	8	3	55	3	1	7125226	7125226	7125226	8997573	8997573	8997573	8140387	8140387	8140387	3019444	3019444	3019444	2.80693e-07	0.0769231	0	0	1.40346e-07	0.0384615	2.22282e-07	0.0606061	1.00027e-06	0.272727	0	0	1.22844e-06	0.333333	9.82754e-07	0.266667	3.68533e-07	0.1	1.82153e-05	5	9.9356e-07	0.272727	3.31187e-07	0.0909091	1
29	1	0	1	1	8	0	8	8	4	94	9	4	10809224	10809224	10809224	8434337	8434337	8434337	7727051	7727051	7727051	5141228	5141228	5141228	9.25136e-08	0.0294118	0	0	9.25136e-08	0.0294118	1.18563e-07	0.0384615	9.48504e-07	0.307692	0	0	1.03532e-06	0.333333	1.03532e-06	0.333333	5.17662e-07	0.166667	1.82836e-05	5.875	1.75055e-06	0.5625	7.78024e-07	0.25	1
30	1	0	3	0	9	1	5	11	1	42	7	2	13678420	13678420	13678420	11748757	11748757	11748757	10218851	10218851	10218851	2268002	2268002	2268002	7.31079e-08	0.0277778	0	0	2.19324e-07	0.0833333	0	0	7.66038e-07	0.290323	8.51154e-08	0.0322581	4.89292e-07	0.185185	1.07644e-06	0.407407	9.78584e-08	0.037037	1.85185e-05	7	3.08642e-06	1.16667	8.81833e-07	0.333333	1
31	1	1	6	0	17	2	9	16	2	73	5	9	12656566	12656566	12656566	16327168	16327168	16327168	10900596	10900596	10900596	3919211	3919211	3919211	7.90104e-08	0.0344828	7.90104e-08	0.0344828	4.74062e-07	0.206897	0	0	1.04121e-06	0.459459	1.22495e-07	0.0540541	8.25643e-07	0.36	1.46781e-06	0.64	1.83476e-07	0.08	1.86262e-05	8.11111	1.27577e-06	0.555556	2.29638e-06	1	1
32	1	0	4	2	19	2	5	9	3	109	10	4	15723465	15723465	15723465	12855244	12855244	12855244	11884744	11884744	11884744	7080398	7080398	7080398	6.35992e-08	0.030303	0	0	2.54397e-07	0.121212	1.55579e-07	0.0740741	1.478e-06	0.703704	1.55579e-07	0.0740741	4.20707e-07	0.2	7.57273e-07	0.36	2.52424e-07	0.12	1.53946e-05	7.26667	1.41235e-06	0.666667	5.6494e-07	0.266667	1
33	2	0	7	1	14	0	10	8	3	53	3	4	16978045	16978045	16978045	14100672	14100672	14100672	13056704	13056704	13056704	4348015	4348015	4348015	1.17799e-07	0.0571429	0	0	4.12297e-07	0.2	7.09186e-08	0.0344828	9.9286e-07	0.482759	0	0	7.6589e-07	0.37037	6.12712e-07	0.296296	2.29767e-07	0.111111	1.21895e-05	5.88889	6.8997e-07	0.333333	9.1996e-07	0.444444	1
34	1	1	8	0	9	0	9	14	4	138	13	4	16411711	16411711	16411711	10171323	10171323	10171323	11241914	11241914	11241914	10117309	10117309	10117309	6.09321e-08	0.0294118	6.09321e-08	0.0294118	4.87457e-07	0.235294	0	0	8.84841e-07	0.428571	0	0	8.00575e-07	0.375	1.24534e-06	0.583333	3.55811e-07	0.166667	1.364e-05	6.57143	1.28493e-06	0.619048	3.95362e-07	0.190476	1
35	3	0	2	0	19	1	20	13	4	75	7	3	13726262	13726262	13726262	14270477	14270477	14270477	11961285	11961285	11961285	4578862	4578862	4578862	2.18559e-07	0.0967742	0	0	1.45706e-07	0.0645161	0	0	1.33142e-06	0.59375	7.00747e-08	0.03125	1.67206e-06	0.740741	1.08684e-06	0.481481	3.34412e-07	0.148148	1.63796e-05	7.5	1.52876e-06	0.7	6.55185e-07	0.3	1
36	0	0	1	1	10	2	15	11	6	63	2	1	11995260	11995260	11995260	11932236	11932236	11932236	11950781	11950781	11950781	3952132	3952132	3952132	0	0	0	0	8.33663e-08	0.0333333	8.38066e-08	0.0333333	8.38066e-07	0.333333	1.67613e-07	0.0666667	1.25515e-06	0.5	9.20442e-07	0.366667	5.02059e-07	0.2	1.59408e-05	6.3	5.06056e-07	0.2	2.53028e-07	0.1	1
37	0	1	1	1	10	0	14	3	1	50	2	0	10890198	10890198	10890198	11259135	11259135	11259135	7427134	7427134	7427134	3085271	3085271	3085271	0	0	9.18257e-08	0.030303	9.18257e-08	0.030303	8.88168e-08	0.0294118	8.88168e-07	0.294118	0	0	1.88498e-06	0.608696	4.03924e-07	0.130435	1.34641e-07	0.0434783	1.6206e-05	5	6.48241e-07	0.2	0	0	1
38	1	0	5	0	11	1	6	2	1	63	2	1	10280846	10280846	10280846	8668739	8668739	8668739	3817464	3817464	3817464	4345274	4345274	4345274	9.72683e-08	0.0263158	0	0	4.86341e-07	0.131579	0	0	1.26893e-06	0.34375	1.15357e-07	0.03125	1.57172e-06	0.428571	5.23908e-07	0.142857	2.61954e-07	0.0714286	1.44985e-05	3.9375	4.6027e-07	0.125	2.30135e-07	0.0625	1
39	2	0	2	3	17	0	7	8	3	58	14	3	9371045	9371045	9371045	7477994	7477994	7477994	6507393	6507393	6507393	4131791	4131791	4131791	2.13423e-07	0.0588235	0	0	2.13423e-07	0.0588235	4.01177e-07	0.111111	2.27334e-06	0.62963	0	0	1.0757e-06	0.291667	1.22937e-06	0.333333	4.61014e-07	0.125	1.40375e-05	3.86667	3.38836e-06	0.933333	7.26077e-07	0.2	1
40	1	1	2	0	14	0	8	14	2	29	4	2	10850852	10850852	10850852	10299481	10299481	10299481	11242183	11242183	11242183	2072942	2072942	2072942	9.21587e-08	0.0322581	9.21587e-08	0.0322581	1.84317e-07	0.0645161	0	0	1.35929e-06	0.466667	0	0	7.11606e-07	0.242424	1.24531e-06	0.424242	1.77901e-07	0.0606061	1.39898e-05	4.83333	1.92962e-06	0.666667	9.64812e-07	0.333333	1
41	1	1	3	4	10	0	7	12	9	76	4	8	16331171	16331171	16331171	7612638	7612638	7612638	11409701	11409701	11409701	5162982	5162982	5162982	6.12326e-08	0.025	6.12326e-08	0.025	1.83698e-07	0.075	5.25442e-07	0.210526	1.31361e-06	0.526316	0	0	6.13513e-07	0.25	1.05174e-06	0.428571	7.88802e-07	0.321429	1.47202e-05	5.84615	7.74746e-07	0.307692	1.54949e-06	0.615385	1
42	1	0	9	1	11	1	10	12	5	52	7	0	18365535	18365535	18365535	11013678	11013678	11013678	11879032	11879032	11879032	4564310	4564310	4564310	5.44498e-08	0.025	0	0	4.90048e-07	0.225	9.07962e-08	0.0416667	9.98758e-07	0.458333	9.07962e-08	0.0416667	8.41819e-07	0.384615	1.01018e-06	0.461538	4.2091e-07	0.192308	1.13927e-05	5.2	1.53364e-06	0.7	0	0	1
43	0	0	3	1	16	1	4	13	4	88	5	0	14649113	14649113	14649113	11453097	11453097	11453097	13712347	13712347	13712347	5927517	5927517	5927517	0	0	0	0	2.04791e-07	0.09375	8.73126e-08	0.04	1.397e-06	0.64	8.73126e-08	0.04	2.91708e-07	0.133333	9.48051e-07	0.433333	2.91708e-07	0.133333	1.4846e-05	6.76923	8.43524e-07	0.384615	0	0	1
44	2	0	1	0	17	0	9	7	4	23	3	2	14279260	14279260	14279260	17323686	17323686	17323686	11091153	11091153	11091153	1790110	1790110	1790110	1.40063e-07	0.0625	0	0	7.00316e-08	0.03125	0	0	9.81315e-07	0.435897	0	0	8.11458e-07	0.36	6.31134e-07	0.28	3.60648e-07	0.16	1.28484e-05	5.75	1.67587e-06	0.75	1.11725e-06	0.5	1
45	2	0	4	0	16	0	9	6	4	96	9	1	17200810	17200810	17200810	11709699	11709699	11709699	9018584	9018584	9018584	7064616	7064616	7064616	1.16274e-07	0.0526316	0	0	2.32547e-07	0.105263	0	0	1.36639e-06	0.615385	0	0	9.97939e-07	0.45	6.65293e-07	0.3	4.43529e-07	0.2	1.35888e-05	6	1.27395e-06	0.5625	1.41551e-07	0.0625	1
46	3	0	3	3	25	0	17	14	4	16	1	0	13999417	13999417	13999417	12750016	12750016	12750016	13602893	13602893	13602893	809294	809294	809294	2.14295e-07	0.0882353	0	0	2.14295e-07	0.0882353	2.35294e-07	0.0967742	1.96078e-06	0.806452	0	0	1.24973e-06	0.515152	1.02919e-06	0.424242	2.94055e-07	0.121212	1.97703e-05	8	1.23564e-06	0.5	0	0	1
47	0	2	5	2	18	0	8	6	4	42	2	1	13731238	13731238	13731238	10960839	10960839	10960839	10936352	10936352	10936352	3469331	3469331	3469331	0	0	1.45653e-07	0.0571429	3.64133e-07	0.142857	1.82468e-07	0.0714286	1.64221e-06	0.642857	0	0	7.31505e-07	0.285714	5.48629e-07	0.214286	3.65753e-07	0.142857	1.21061e-05	4.66667	5.7648e-07	0.222222	2.8824e-07	0.111111	1
48	1	0	8	0	19	0	3	6	4	57	1	4	15131151	15131151	15131151	11977734	11977734	11977734	8552105	8552105	8552105	2683627	2683627	2683627	6.60888e-08	0.025	0	0	5.28711e-07	0.2	0	0	1.58628e-06	0.612903	0	0	3.50791e-07	0.136364	7.01582e-07	0.272727	4.67721e-07	0.181818	2.12399e-05	8.14286	3.7263e-07	0.142857	1.49052e-06	0.571429	1
49	1	0	12	1	21	0	15	4	2	0	0	0	21024789	21024789	21024789	11284969	11284969	11284969	13198329	13198329	13198329	0	0	0	4.75629e-08	0.0217391	0	0	5.70755e-07	0.26087	8.86134e-08	0.04	1.86088e-06	0.84	0	0	1.13651e-06	0.517241	3.03069e-07	0.137931	1.51534e-07	0.0689655							1
50	0	0	15	2	22	0	24	17	3	96	9	7	16177930	16177930	16177930	9210198	9210198	9210198	14428104	14428104	14428104	6101105	6101105	6101105	0	0	0	0	9.27189e-07	0.428571	2.17151e-07	0.1	2.38866e-06	1.1	0	0	1.66342e-06	0.75	1.17826e-06	0.53125	2.07928e-07	0.09375	1.57349e-05	7.38462	1.47514e-06	0.692308	1.14733e-06	0.538462	1
51	1	0	0	0	14	0	3	5	3	69	7	4	15208109	15208109	15208109	13675634	13675634	13675634	8210459	8210459	8210459	6265804	6265804	6265804	6.57544e-08	0.0285714	0	0	0	0	0	0	1.02372e-06	0.451613	0	0	3.65388e-07	0.157895	6.08979e-07	0.263158	3.65388e-07	0.157895	1.10122e-05	4.6	1.11718e-06	0.466667	6.38386e-07	0.266667	1
52	0	1	0	2	8	0	4	1	4	31	3	1	6744448	6744448	6744448	4627226	4627226	4627226	3244193	3244193	3244193	2272967	2272967	2272967	0	0	1.4827e-07	0.025641	0	0	4.32224e-07	0.0769231	1.7289e-06	0.307692	0	0	1.23297e-06	0.2	3.08243e-07	0.05	1.23297e-06	0.2	1.36386e-05	2.06667	1.31986e-06	0.2	4.39954e-07	0.0666667	1
53	1	1	10	2	3	1	4	8	1	22	6	1	9567839	9567839	9567839	9842259	9842259	9842259	5323329	5323329	5323329	4988357	4988357	4988357	1.04517e-07	0.03125	1.04517e-07	0.03125	1.04517e-06	0.3125	2.03205e-07	0.0606061	3.04808e-07	0.0909091	1.01603e-07	0.030303	7.5141e-07	0.210526	1.50282e-06	0.421053	1.87852e-07	0.0526316	4.41027e-06	1.375	1.2028e-06	0.375	2.00467e-07	0.0625	1
54	2	2	13	3	9	0	11	5	5	31	13	5	12550640	12550640	12550640	15596932	15596932	15596932	11667223	11667223	11667223	4965604	4965604	4965604	1.59354e-07	0.0714286	1.59354e-07	0.0714286	1.0358e-06	0.464286	1.92346e-07	0.0857143	5.77037e-07	0.257143	0	0	9.42812e-07	0.423077	4.28551e-07	0.192308	4.28551e-07	0.192308	6.24295e-06	2.81818	2.61801e-06	1.18182	1.00693e-06	0.454545	1
55	3	0	10	1	4	1	6	5	4	97	15	6	14680609	14680609	14680609	13731180	13731180	13731180	7048400	7048400	7048400	11723094	11723094	11723094	2.04351e-07	0.0967742	0	0	6.81171e-07	0.322581	7.2827e-08	0.0344828	2.91308e-07	0.137931	7.2827e-08	0.0344828	8.51257e-07	0.4	7.09381e-07	0.333333	5.67505e-07	0.266667	8.27427e-06	3.88	1.27953e-06	0.6	5.1181e-07	0.24	1
56	1	1	5	0	11	1	5	5	5	49	9	4	14770935	14770935	14770935	16158383	16158383	16158383	10344366	10344366	10344366	7924212	7924212	7924212	6.77005e-08	0.0333333	6.77005e-08	0.0333333	3.38503e-07	0.166667	0	0	6.80761e-07	0.333333	6.18874e-08	0.030303	4.83355e-07	0.238095	4.83355e-07	0.238095	4.83355e-07	0.238095	6.18358e-06	3.0625	1.13576e-06	0.5625	5.04782e-07	0.25	1
57	2	0	3	0	4	0	12	17	5	53	10	2	17395373	17395373	17395373	13835661	13835661	13835661	12668232	12668232	12668232	7131994	7131994	7131994	1.14973e-07	0.0588235	0	0	1.7246e-07	0.0882353	0	0	2.89108e-07	0.148148	0	0	9.47251e-07	0.48	1.34194e-06	0.68	3.94688e-07	0.2	7.4313e-06	3.78571	1.40213e-06	0.714286	2.80426e-07	0.142857	1
58	1	2	6	2	8	1	11	10	10	68	6	3	13542148	13542148	13542148	13607669	13607669	13607669	13990713	13990713	13990713	9028478	9028478	9028478	7.38435e-08	0.037037	1.47687e-07	0.0740741	4.43061e-07	0.222222	1.46976e-07	0.0740741	5.87904e-07	0.296296	7.3488e-08	0.037037	7.86236e-07	0.392857	7.1476e-07	0.357143	7.1476e-07	0.357143	7.53172e-06	3.77778	6.64564e-07	0.333333	3.32282e-07	0.166667	1
59	1	1	2	1	7	0	10	10	5	43	4	0	16584711	16584711	16584711	16715750	16715750	16715750	12549164	12549164	12549164	4532013	4532013	4532013	6.02965e-08	0.030303	6.02965e-08	0.030303	1.20593e-07	0.0606061	5.98238e-08	0.030303	4.18767e-07	0.212121	0	0	7.96866e-07	0.4	7.96866e-07	0.4	3.98433e-07	0.2	9.48806e-06	4.77778	8.8261e-07	0.444444	0	0	1
60	1	1	5	0	4	1	17	19	10	74	8	1	14178819	14178819	14178819	13081347	13081347	13081347	16734810	16734810	16734810	8294964	8294964	8294964	7.05277e-08	0.037037	7.05277e-08	0.037037	3.52639e-07	0.185185	0	0	3.05779e-07	0.16	7.64447e-08	0.04	1.01585e-06	0.53125	1.13536e-06	0.59375	5.97557e-07	0.3125	8.92108e-06	4.625	9.64441e-07	0.5	1.20555e-07	0.0625	1
61	1	1	8	3	10	1	10	21	6	90	11	3	12207670	12207670	12207670	18667249	18667249	18667249	12265821	12265821	12265821	10056347	10056347	10056347	8.19157e-08	0.0434783	8.19157e-08	0.0434783	6.55326e-07	0.347826	1.60709e-07	0.0857143	5.35698e-07	0.285714	5.35698e-08	0.0285714	8.15274e-07	0.434783	1.71207e-06	0.913043	4.89164e-07	0.26087	8.94957e-06	4.73684	1.09384e-06	0.578947	2.98319e-07	0.157895	1
62	1	0	8	2	7	1	19	15	6	79	6	2	16331889	16331889	16331889	16338816	16338816	16338816	10590195	10590195	10590195	9473753	9473753	9473753	6.12299e-08	0.0322581	0	0	4.89839e-07	0.258065	1.22408e-07	0.0645161	4.28428e-07	0.225806	6.12039e-08	0.0322581	1.79411e-06	0.95	1.4164e-06	0.75	5.66562e-07	0.3	8.33883e-06	4.38889	6.33329e-07	0.333333	2.1111e-07	0.111111	1
63	0	2	10	1	9	0	9	13	3	64	6	5	16848540	16848540	16848540	16825217	16825217	16825217	11418135	11418135	11418135	9219608	9219608	9219608	0	0	1.18705e-07	0.0645161	5.93523e-07	0.322581	5.94346e-08	0.0322581	5.34911e-07	0.290323	0	0	7.8822e-07	0.428571	1.13854e-06	0.619048	2.6274e-07	0.142857	6.94173e-06	3.76471	6.50787e-07	0.352941	5.42322e-07	0.294118	1
64	1	0	3	2	8	0	13	10	6	80	4	4	13908351	13908351	13908351	19927672	19927672	19927672	10119262	10119262	10119262	9624006	9624006	9624006	7.18992e-08	0.0384615	0	0	2.15698e-07	0.115385	1.00363e-07	0.0540541	4.01452e-07	0.216216	0	0	1.28468e-06	0.684211	9.88214e-07	0.526316	5.92929e-07	0.315789	8.31255e-06	4.44444	4.15627e-07	0.222222	4.15627e-07	0.222222	1
65	1	0	0	1	12	1	13	12	9	104	8	5	14247514	14247514	14247514	17547199	17547199	17547199	14260276	14260276	14260276	8758503	8758503	8758503	7.01877e-08	0.0384615	0	0	0	0	5.69892e-08	0.03125	6.8387e-07	0.375	5.69892e-08	0.03125	9.11623e-07	0.5	8.41498e-07	0.461538	6.31124e-07	0.346154	1.18742e-05	6.5	9.13398e-07	0.5	5.70874e-07	0.3125	1
66	0	1	1	0	10	0	15	13	5	86	12	3	15461446	15461446	15461446	15211151	15211151	15211151	12911049	12911049	12911049	8292595	8292595	8292595	0	0	6.4677e-08	0.0333333	6.4677e-08	0.0333333	0	0	6.57412e-07	0.344828	0	0	1.1618e-06	0.6	1.00689e-06	0.52	3.87265e-07	0.2	1.03707e-05	5.375	1.44707e-06	0.75	3.61769e-07	0.1875	1
67	1	1	5	0	7	0	16	16	5	77	5	4	11834192	11834192	11834192	12477236	12477236	12477236	15379320	15379320	15379320	6456466	6456466	6456466	8.45009e-08	0.0384615	8.45009e-08	0.0384615	4.22505e-07	0.192308	0	0	5.61022e-07	0.259259	0	0	1.04036e-06	0.484848	1.04036e-06	0.484848	3.25112e-07	0.151515	1.1926e-05	5.5	7.74417e-07	0.357143	6.19534e-07	0.285714	1
68	0	0	5	0	5	1	12	5	2	50	3	4	12974744	12974744	12974744	14530351	14530351	14530351	7244472	7244472	7244472	5624051	5624051	5624051	0	0	0	0	3.85364e-07	0.15625	0	0	3.44107e-07	0.138889	6.88215e-08	0.0277778	1.65644e-06	0.666667	6.90181e-07	0.277778	2.76073e-07	0.111111	8.89039e-06	3.57143	5.33423e-07	0.214286	7.11231e-07	0.285714	1
69	1	0	1	2	5	0	6	8	4	63	3	1	12297744	12297744	12297744	6532915	6532915	6532915	7530412	7530412	7530412	5024132	5024132	5024132	8.13157e-08	0.025	0	0	8.13157e-08	0.025	3.06142e-07	0.1	7.65355e-07	0.25	0	0	7.96769e-07	0.25	1.06236e-06	0.333333	5.31179e-07	0.166667	1.25395e-05	3.9375	5.97118e-07	0.1875	1.99039e-07	0.0625	1
70	2	1	4	1	5	0	7	4	6	22	7	2	12551388	12551388	12551388	12074111	12074111	12074111	5187001	5187001	5187001	2915253	2915253	2915253	1.59345e-07	0.0526316	7.96725e-08	0.0263158	3.1869e-07	0.105263	8.28218e-08	0.027027	4.14109e-07	0.135135	0	0	1.34953e-06	0.4375	7.71159e-07	0.25	1.15674e-06	0.375	7.54651e-06	2.44444	2.40116e-06	0.777778	6.86047e-07	0.222222	1
71	0	0	4	0	3	0	7	6	3	48	8	2	12185396	12185396	12185396	9934383	9934383	9934383	8835468	8835468	8835468	3393228	3393228	3393228	0	0	0	0	3.28262e-07	0.114286	0	0	3.01982e-07	0.103448	0	0	7.92261e-07	0.269231	6.79081e-07	0.230769	3.39541e-07	0.115385	1.41458e-05	4.8	2.35764e-06	0.8	5.89409e-07	0.2	1
72	3	1	8	0	11	0	8	14	3	44	8	2	15299103	15299103	15299103	11544060	11544060	11544060	9234357	9234357	9234357	4009487	4009487	4009487	1.9609e-07	0.0789474	6.53633e-08	0.0263158	5.22906e-07	0.210526	0	0	9.52871e-07	0.37931	0	0	8.6633e-07	0.347826	1.51608e-06	0.608696	3.24874e-07	0.130435	1.0974e-05	4.4	1.99527e-06	0.8	4.98817e-07	0.2	1
73	3	0	6	1	4	0	4	20	6	30	5	4	13107826	13107826	13107826	13348996	13348996	13348996	12145410	12145410	12145410	3344310	3344310	3344310	2.28871e-07	0.0967742	0	0	4.57742e-07	0.193548	7.4912e-08	0.03125	2.99648e-07	0.125	0	0	3.29343e-07	0.137931	1.64671e-06	0.689655	4.94014e-07	0.206897	8.97046e-06	3.75	1.49508e-06	0.625	1.19606e-06	0.5	1
74	2	0	5	1	8	0	11	13	2	50	5	3	19134489	19134489	19134489	11406894	11406894	11406894	10563445	10563445	10563445	6537361	6537361	6537361	1.04523e-07	0.05	0	0	2.61308e-07	0.125	8.76663e-08	0.0416667	7.0133e-07	0.333333	0	0	1.04133e-06	0.5	1.23066e-06	0.590909	1.89332e-07	0.0909091	7.64835e-06	3.57143	7.64835e-07	0.357143	4.58901e-07	0.214286	1
75	1	0	4	0	10	0	11	8	10	101	13	7	14959826	14959826	14959826	15506841	15506841	15506841	13341619	13341619	13341619	9493054	9493054	9493054	6.68457e-08	0.0357143	0	0	2.67383e-07	0.142857	0	0	6.44877e-07	0.344828	0	0	8.24488e-07	0.44	5.99627e-07	0.32	7.49534e-07	0.4	1.06394e-05	5.61111	1.36942e-06	0.722222	7.37381e-07	0.388889	1
76	1	0	1	0	11	0	18	13	5	86	10	8	17808399	17808399	17808399	10480236	10480236	10480236	16994252	16994252	16994252	9954374	9954374	9954374	5.61533e-08	0.03125	0	0	5.61533e-08	0.03125	0	0	1.04959e-06	0.578947	0	0	1.05918e-06	0.580645	7.64965e-07	0.419355	2.94217e-07	0.16129	8.63942e-06	4.77778	1.00458e-06	0.555556	8.03667e-07	0.444444	1
77	1	0	10	2	12	0	7	6	6	54	7	7	17373664	17373664	17373664	20818302	20818302	20818302	10631033	10631033	10631033	7292025	7292025	7292025	5.75584e-08	0.0322581	0	0	5.75584e-07	0.322581	9.60693e-08	0.0540541	5.76416e-07	0.324324	0	0	6.5845e-07	0.368421	5.64385e-07	0.315789	5.64385e-07	0.315789	7.40535e-06	4.15385	9.59953e-07	0.538462	9.59953e-07	0.538462	1
78	4	0	13	0	13	1	5	8	4	63	9	2	20371236	20371236	20371236	15555053	15555053	15555053	10143089	10143089	10143089	7562175	7562175	7562175	1.96355e-07	0.105263	0	0	6.38155e-07	0.342105	0	0	8.35741e-07	0.448276	6.42878e-08	0.0344828	4.92946e-07	0.263158	7.88714e-07	0.421053	3.94357e-07	0.210526	8.33094e-06	4.5	1.19013e-06	0.642857	2.64474e-07	0.142857	1
79	2	0	5	0	14	0	15	15	3	10	2	3	19918951	19918951	19918951	15672635	15672635	15672635	15199289	15199289	15199289	1577783	1577783	1577783	1.00407e-07	0.0526316	0	0	2.51017e-07	0.131579	0	0	8.93277e-07	0.466667	0	0	9.86888e-07	0.517241	9.86888e-07	0.517241	1.97378e-07	0.103448	6.33801e-06	3.33333	1.2676e-06	0.666667	1.9014e-06	1	1
80	0	1	6	3	7	1	10	16	2	66	2	4	19883819	19883819	19883819	14149267	14149267	14149267	11089299	11089299	11089299	5593761	5593761	5593761	0	0	5.02921e-08	0.025641	3.01753e-07	0.153846	2.12025e-07	0.107143	4.94725e-07	0.25	7.0675e-08	0.0357143	9.0177e-07	0.454545	1.44283e-06	0.727273	1.80354e-07	0.0909091	1.17989e-05	6	3.57541e-07	0.181818	7.15082e-07	0.363636	1
81	0	1	3	2	7	1	8	15	0	20	5	1	16790751	16790751	16790751	15245157	15245157	15245157	14709731	14709731	14709731	2454448	2454448	2454448	0	0	5.95566e-08	0.0294118	1.7867e-07	0.0882353	1.31189e-07	0.0645161	4.59162e-07	0.225806	6.55946e-08	0.0322581	5.43858e-07	0.266667	1.01973e-06	0.5	0	0	8.14847e-06	4	2.03712e-06	1	4.07424e-07	0.2	1
82	5	0	11	0	15	3	13	18	7	56	4	1	17300660	17300660	17300660	13372678	13372678	13372678	12992418	12992418	12992418	4316967	4316967	4316967	2.89006e-07	0.138889	0	0	6.35814e-07	0.305556	0	0	1.12169e-06	0.535714	2.24338e-07	0.107143	1.00058e-06	0.481481	1.38542e-06	0.666667	5.38776e-07	0.259259	1.29721e-05	6.22222	9.26576e-07	0.444444	2.31644e-07	0.111111	1
83	5	0	8	1	16	0	8	9	5	77	6	1	16806357	16806357	16806357	11450582	11450582	11450582	13842093	13842093	13842093	5824600	5824600	5824600	2.97506e-07	0.142857	0	0	4.7601e-07	0.228571	8.73318e-08	0.0416667	1.39731e-06	0.666667	0	0	5.77947e-07	0.275862	6.50191e-07	0.310345	3.61217e-07	0.172414	1.32198e-05	6.41667	1.03011e-06	0.5	1.71686e-07	0.0833333	1
84	0	0	2	1	16	0	9	7	6	48	3	1	15027631	15027631	15027631	15513814	15513814	15513814	12304941	12304941	12304941	4216176	4216176	4216176	0	0	0	0	1.33088e-07	0.0625	6.44587e-08	0.030303	1.03134e-06	0.484848	0	0	7.31414e-07	0.346154	5.68877e-07	0.269231	4.87609e-07	0.230769	1.13847e-05	5.33333	7.11545e-07	0.333333	2.37182e-07	0.111111	1
85	2	1	5	0	12	0	10	11	5	96	6	1	16237351	16237351	16237351	12072549	12072549	12072549	11535021	11535021	11535021	6479383	6479383	6479383	1.23173e-07	0.0571429	6.15864e-08	0.0285714	3.07932e-07	0.142857	0	0	9.93991e-07	0.461538	0	0	8.66925e-07	0.4	9.53618e-07	0.44	4.33463e-07	0.2	1.48162e-05	6.85714	9.26014e-07	0.428571	1.54336e-07	0.0714286	1
86	0	1	8	2	14	1	9	7	6	55	5	2	13710887	13710887	13710887	16391332	16391332	16391332	10113055	10113055	10113055	3972858	3972858	3972858	0	0	7.29347e-08	0.0322581	5.83478e-07	0.258065	1.22016e-07	0.0540541	8.5411e-07	0.378378	6.10079e-08	0.027027	8.89939e-07	0.391304	6.92175e-07	0.304348	5.93293e-07	0.26087	1.38439e-05	6.11111	1.25854e-06	0.555556	5.03416e-07	0.222222	1
87	0	1	2	1	12	2	15	10	5	64	5	8	13562867	13562867	13562867	11809869	11809869	11809869	13105052	13105052	13105052	5247066	5247066	5247066	0	0	7.37307e-08	0.0322581	1.47461e-07	0.0645161	8.46749e-08	0.037037	1.0161e-06	0.444444	1.6935e-07	0.0740741	1.1446e-06	0.5	7.63065e-07	0.333333	3.81532e-07	0.166667	1.21973e-05	5.33333	9.52913e-07	0.416667	1.52466e-06	0.666667	1
88	3	0	6	2	14	0	8	10	0	61	6	7	15354000	15354000	15354000	13589057	13589057	13589057	9629317	9629317	9629317	5317119	5317119	5317119	1.95389e-07	0.0857143	0	0	3.90778e-07	0.171429	1.47177e-07	0.0645161	1.03024e-06	0.451613	0	0	8.30796e-07	0.363636	1.0385e-06	0.454545	0	0	1.14724e-05	5.08333	1.12843e-06	0.5	1.3165e-06	0.583333	1
89	2	1	5	3	9	1	8	9	9	73	5	2	13317250	13317250	13317250	15170874	15170874	15170874	11092840	11092840	11092840	7015340	7015340	7015340	1.50181e-07	0.0689655	7.50906e-08	0.0344828	3.75453e-07	0.172414	1.97747e-07	0.09375	5.93242e-07	0.28125	6.59158e-08	0.03125	7.21186e-07	0.333333	8.11334e-07	0.375	8.11334e-07	0.375	1.04058e-05	4.86667	7.12724e-07	0.333333	2.8509e-07	0.133333	1
90	1	0	4	1	10	0	15	15	7	74	6	1	13490294	13490294	13490294	12493909	12493909	12493909	15941978	15941978	15941978	7983920	7983920	7983920	7.41274e-08	0.037037	0	0	2.96509e-07	0.148148	8.0039e-08	0.04	8.0039e-07	0.4	0	0	9.40912e-07	0.46875	9.40912e-07	0.46875	4.39092e-07	0.21875	9.26863e-06	4.625	7.51511e-07	0.375	1.25252e-07	0.0625	1
91	1	1	2	2	12	0	22	6	4	60	9	5	17490629	17490629	17490629	14166247	14166247	14166247	10695666	10695666	10695666	6341606	6341606	6341606	5.71735e-08	0.0277778	5.71735e-08	0.0277778	1.14347e-07	0.0555556	1.41181e-07	0.0689655	8.47084e-07	0.413793	0	0	2.05691e-06	1	5.60975e-07	0.272727	3.73983e-07	0.181818	9.46133e-06	4.61538	1.4192e-06	0.692308	7.88444e-07	0.384615	1
92	0	0	6	0	12	1	12	12	2	67	2	5	12975234	12975234	12975234	17659145	17659145	17659145	12431930	12431930	12431930	4783472	4783472	4783472	0	0	0	0	4.62419e-07	0.222222	0	0	6.79535e-07	0.324324	5.66279e-08	0.027027	9.65256e-07	0.461538	9.65256e-07	0.461538	1.60876e-07	0.0769231	1.40066e-05	6.7	4.18106e-07	0.2	1.04527e-06	0.5	1
93	0	1	3	0	16	0	10	6	6	68	4	3	15187652	15187652	15187652	15995784	15995784	15995784	11701529	11701529	11701529	5706288	5706288	5706288	0	0	6.5843e-08	0.0322581	1.97529e-07	0.0967742	0	0	1.00026e-06	0.484848	0	0	8.54589e-07	0.416667	5.12754e-07	0.25	5.12754e-07	0.25	1.19167e-05	5.66667	7.00981e-07	0.333333	5.25736e-07	0.25	1
94	2	0	5	0	13	0	12	10	6	98	10	4	10447043	10447043	10447043	16148933	16148933	16148933	9878224	9878224	9878224	8683329	8683329	8683329	1.91442e-07	0.0869565	0	0	4.78604e-07	0.217391	0	0	8.05007e-07	0.361111	0	0	1.21479e-06	0.545455	1.01233e-06	0.454545	6.07397e-07	0.272727	1.1286e-05	5.15789	1.15163e-06	0.526316	4.60653e-07	0.210526	1
95	2	2	5	2	25	0	13	9	5	46	5	4	15887778	15887778	15887778	15888424	15888424	15888424	6864346	6864346	6864346	4296295	4296295	4296295	1.25883e-07	0.0540541	1.25883e-07	0.0540541	3.14707e-07	0.135135	1.25878e-07	0.0540541	1.57347e-06	0.675676	0	0	1.89384e-06	0.8125	1.31112e-06	0.5625	7.28402e-07	0.3125	1.07069e-05	4.6	1.16379e-06	0.5	9.31035e-07	0.4	1
96	1	0	5	0	11	0	17	21	3	76	5	3	13914911	13914911	13914911	10545047	10545047	10545047	11805141	11805141	11805141	5930067	5930067	5930067	7.18654e-08	0.030303	0	0	3.59327e-07	0.151515	0	0	1.04314e-06	0.44	0	0	1.44005e-06	0.607143	1.77889e-06	0.75	2.54127e-07	0.107143	1.2816e-05	5.42857	8.43161e-07	0.357143	5.05896e-07	0.214286	1
97	1	0	5	0	15	0	12	9	9	45	1	4	12604369	12604369	12604369	16036914	16036914	16036914	9594765	9594765	9594765	3795453	3795453	3795453	7.93376e-08	0.0333333	0	0	3.96688e-07	0.166667	0	0	9.35342e-07	0.394737	0	0	1.25068e-06	0.521739	9.38012e-07	0.391304	9.38012e-07	0.391304	1.18563e-05	5	2.63473e-07	0.111111	1.05389e-06	0.444444	1
98	1	1	10	1	10	1	8	4	3	56	6	3	16938601	16938601	16938601	12229921	12229921	12229921	7373845	7373845	7373845	4597234	4597234	4597234	5.90368e-08	0.0243902	5.90368e-08	0.0243902	5.90368e-07	0.243902	8.17667e-08	0.0333333	8.17667e-07	0.333333	8.17667e-08	0.0333333	1.08492e-06	0.444444	5.42458e-07	0.222222	4.06843e-07	0.166667	1.21812e-05	5.09091	1.30513e-06	0.545455	6.52566e-07	0.272727	1
99	10	0	7	4	9	0	11	4	2	58	2	5	15414123	15414123	15414123	15455895	15455895	15455895	6920393	6920393	6920393	5109273	5109273	5109273	6.48756e-07	0.277778	0	0	4.54129e-07	0.194444	2.58801e-07	0.111111	5.82302e-07	0.25	0	0	1.58951e-06	0.6875	5.78002e-07	0.25	2.89001e-07	0.125	1.13519e-05	4.83333	3.91445e-07	0.166667	9.78613e-07	0.416667	1
100	1	1	6	0	20	0	9	10	3	63	9	7	12343193	12343193	12343193	16043169	16043169	16043169	12216316	12216316	12216316	5072021	5072021	5072021	8.10163e-08	0.037037	8.10163e-08	0.037037	4.86098e-07	0.222222	0	0	1.24664e-06	0.571429	0	0	7.3672e-07	0.333333	8.18577e-07	0.37037	2.45573e-07	0.111111	1.24211e-05	5.72727	1.77444e-06	0.818182	1.38012e-06	0.636364	1
101	0	0	10	1	13	1	15	14	6	69	8	4	13575454	13575454	13575454	13167531	13167531	13167531	16058715	16058715	16058715	6071712	6071712	6071712	0	0	0	0	7.36624e-07	0.357143	7.59444e-08	0.037037	9.87277e-07	0.481481	7.59444e-08	0.037037	9.34072e-07	0.454545	8.71801e-07	0.424242	3.73629e-07	0.181818	1.13642e-05	5.75	1.31759e-06	0.666667	6.58793e-07	0.333333	1
102	0	0	6	4	12	0	18	19	4	54	3	2	17841527	17841527	17841527	12354010	12354010	12354010	12856088	12856088	12856088	4895808	4895808	4895808	0	0	0	0	3.36294e-07	0.162162	3.23782e-07	0.153846	9.71345e-07	0.461538	0	0	1.40011e-06	0.666667	1.4779e-06	0.703704	3.11137e-07	0.148148	1.10298e-05	5.4	6.12769e-07	0.3	4.08513e-07	0.2	1
103	2	0	4	0	9	0	7	8	3	43	4	3	19226539	19226539	19226539	12782506	12782506	12782506	13172431	13172431	13172431	3941019	3941019	3941019	1.04023e-07	0.0512821	0	0	2.08046e-07	0.102564	0	0	7.04087e-07	0.346154	0	0	5.31413e-07	0.259259	6.07329e-07	0.296296	2.27748e-07	0.111111	1.09109e-05	5.375	1.01497e-06	0.5	7.61224e-07	0.375	1
104	3	0	4	0	19	1	8	10	5	43	5	6	17126209	17126209	17126209	14686793	14686793	14686793	10964417	10964417	10964417	2754996	2754996	2754996	1.7517e-07	0.0810811	0	0	2.3356e-07	0.108108	0	0	1.29368e-06	0.59375	6.80884e-08	0.03125	7.29633e-07	0.32	9.12041e-07	0.4	4.56021e-07	0.2	1.5608e-05	7.16667	1.81488e-06	0.833333	2.17786e-06	1	1
105	2	0	5	0	8	0	11	9	7	32	4	2	19978861	19978861	19978861	11472695	11472695	11472695	11977203	11977203	11977203	2773504	2773504	2773504	1.00106e-07	0.0465116	0	0	2.50265e-07	0.116279	0	0	6.97308e-07	0.32	0	0	9.18411e-07	0.423077	7.51428e-07	0.346154	5.84444e-07	0.269231	1.15378e-05	5.33333	1.44222e-06	0.666667	7.21109e-07	0.333333	1
106	0	0	13	0	21	0	5	11	0	54	7	1	16667479	16667479	16667479	14264560	14264560	14264560	10259613	10259613	10259613	5129147	5129147	5129147	0	0	0	0	7.79962e-07	0.361111	0	0	1.47218e-06	0.677419	0	0	4.87348e-07	0.227273	1.07217e-06	0.5	0	0	1.05281e-05	4.90909	1.36475e-06	0.636364	1.94964e-07	0.0909091	1
107	2	2	5	0	18	1	10	11	5	57	3	0	14214106	14214106	14214106	17054182	17054182	17054182	12718707	12718707	12718707	4832287	4832287	4832287	1.40705e-07	0.0689655	1.40705e-07	0.0689655	3.51763e-07	0.172414	0	0	1.05546e-06	0.514286	5.86366e-08	0.0285714	7.86243e-07	0.384615	8.64868e-07	0.423077	3.93122e-07	0.192308	1.17957e-05	5.7	6.20824e-07	0.3	0	0	1
108	2	1	5	0	9	2	4	12	4	52	4	5	16428324	16428324	16428324	15956769	15956769	15956769	10225505	10225505	10225505	5769571	5769571	5769571	1.21741e-07	0.0588235	6.08705e-08	0.0294118	3.04352e-07	0.147059	0	0	5.64024e-07	0.272727	1.25339e-07	0.0606061	3.91179e-07	0.190476	1.17354e-06	0.571429	3.91179e-07	0.190476	9.0128e-06	4.33333	6.93292e-07	0.333333	8.66616e-07	0.416667	1
109	0	1	6	0	19	0	20	9	3	138	8	8	16012940	16012940	16012940	16039566	16039566	16039566	10832762	10832762	10832762	8838724	8838724	8838724	0	0	6.24495e-08	0.0322581	3.74697e-07	0.193548	0	0	1.18457e-06	0.612903	0	0	1.84625e-06	0.952381	8.30813e-07	0.428571	2.76938e-07	0.142857	1.56131e-05	8.11765	9.05108e-07	0.470588	9.05108e-07	0.470588	1
110	2	1	8	0	17	1	12	15	9	60	7	4	15225765	15225765	15225765	15198402	15198402	15198402	14648477	14648477	14648477	3962972	3962972	3962972	1.31356e-07	0.0645161	6.56781e-08	0.0322581	5.25425e-07	0.258065	0	0	1.11854e-06	0.548387	6.57964e-08	0.0322581	8.19198e-07	0.4	1.024e-06	0.5	6.14398e-07	0.3	1.51402e-05	7.5	1.76635e-06	0.875	1.00934e-06	0.5	1
111	0	0	4	2	17	0	10	10	1	83	8	6	18273235	18273235	18273235	14095237	14095237	14095237	13564757	13564757	13564757	6155580	6155580	6155580	0	0	0	0	2.18899e-07	0.114286	1.41892e-07	0.0740741	1.20608e-06	0.62963	0	0	7.37205e-07	0.384615	7.37205e-07	0.384615	7.37205e-08	0.0384615	1.34837e-05	6.91667	1.29963e-06	0.666667	9.74725e-07	0.5	1
112	3	1	2	1	11	1	17	18	4	85	5	2	17293474	17293474	17293474	11579836	11579836	11579836	17363939	17363939	17363939	6446636	6446636	6446636	1.73476e-07	0.0909091	5.78253e-08	0.030303	1.15651e-07	0.0606061	8.6357e-08	0.0454545	9.49927e-07	0.5	8.6357e-08	0.0454545	9.79041e-07	0.515152	1.03663e-06	0.545455	2.30362e-07	0.121212	1.31852e-05	7.08333	7.75598e-07	0.416667	3.10239e-07	0.166667	1
113	1	0	5	2	16	0	13	9	8	104	14	4	15014433	15014433	15014433	12630285	12630285	12630285	13036790	13036790	13036790	7981080	7981080	7981080	6.66026e-08	0.0322581	0	0	3.33013e-07	0.16129	1.5835e-07	0.0769231	1.2668e-06	0.615385	0	0	9.97178e-07	0.481481	6.90354e-07	0.333333	6.13648e-07	0.296296	1.30308e-05	6.5	1.75415e-06	0.875	5.01185e-07	0.25	1
114	0	0	10	0	23	1	6	9	0	32	3	2	15639011	15639011	15639011	19183977	19183977	19183977	6531296	6531296	6531296	2172329	2172329	2172329	0	0	0	0	6.39427e-07	0.277778	0	0	1.19892e-06	0.522727	5.21268e-08	0.0227273	9.18654e-07	0.4	1.37798e-06	0.6	0	0	1.47307e-05	6.4	1.38101e-06	0.6	9.20671e-07	0.4	1
115	0	1	8	1	9	1	12	25	2	31	6	1	15760268	15760268	15760268	8331747	8331747	8331747	14894504	14894504	14894504	2487863	2487863	2487863	0	0	6.34507e-08	0.0263158	5.07606e-07	0.210526	1.20023e-07	0.05	1.08021e-06	0.45	1.20023e-07	0.05	8.05666e-07	0.333333	1.67847e-06	0.694444	1.34278e-07	0.0555556	1.24605e-05	5.16667	2.41171e-06	1	4.01951e-07	0.166667	1
116	1	1	6	2	7	0	8	11	4	69	3	7	17302159	17302159	17302159	10303402	10303402	10303402	8235527	8235527	8235527	5359799	5359799	5359799	5.77963e-08	0.0238095	5.77963e-08	0.0238095	3.46778e-07	0.142857	1.94111e-07	0.08	6.79387e-07	0.28	0	0	9.71401e-07	0.4	1.33568e-06	0.55	4.85701e-07	0.2	1.28736e-05	5.30769	5.59722e-07	0.230769	1.30602e-06	0.538462	1
117	0	0	6	1	23	0	6	2	0	59	7	2	13152398	13152398	13152398	14786126	14786126	14786126	7416338	7416338	7416338	5751841	5751841	5751841	0	0	0	0	4.56191e-07	0.1875	6.7631e-08	0.0277778	1.55551e-06	0.638889	0	0	8.09025e-07	0.333333	2.69675e-07	0.111111	0	0	1.02576e-05	4.21429	1.217e-06	0.5	3.47715e-07	0.142857	1
118	1	0	5	2	25	0	9	10	3	44	4	1	15683952	15683952	15683952	14173727	14173727	14173727	11390755	11390755	11390755	2553927	2553927	2553927	6.37594e-08	0.0277778	0	0	3.18797e-07	0.138889	1.41106e-07	0.0625	1.76383e-06	0.78125	0	0	7.90114e-07	0.346154	8.77905e-07	0.384615	2.63371e-07	0.115385	1.72284e-05	7.33333	1.56622e-06	0.666667	3.91554e-07	0.166667	1
119	1	1	4	0	14	0	9	16	3	12	0	1	15112849	15112849	15112849	12837783	12837783	12837783	12731470	12731470	12731470	781425	781425	781425	6.61689e-08	0.0277778	6.61689e-08	0.0277778	2.64675e-07	0.111111	0	0	1.09053e-06	0.451613	0	0	7.0691e-07	0.290323	1.25673e-06	0.516129	2.35637e-07	0.0967742	1.53566e-05	6	0	0	1.27971e-06	0.5	1
120	2	1	3	0	12	0	5	3	4	58	6	2	16977093	16977093	16977093	13907663	13907663	13907663	8062031	8062031	8062031	3409125	3409125	3409125	1.17806e-07	0.05	5.89029e-08	0.025	1.76709e-07	0.075	0	0	8.62834e-07	0.363636	0	0	6.20191e-07	0.263158	3.72115e-07	0.157895	4.96153e-07	0.210526	1.70132e-05	7.25	1.75998e-06	0.75	5.86661e-07	0.25	1
121	1	0	4	0	23	0	13	11	1	48	1	2	13712167	13712167	13712167	15396881	15396881	15396881	10286007	10286007	10286007	3425366	3425366	3425366	7.29279e-08	0.03125	0	0	2.91712e-07	0.125	0	0	1.49381e-06	0.638889	0	0	1.26385e-06	0.541667	1.06941e-06	0.458333	9.72195e-08	0.0416667	1.40131e-05	6	2.9194e-07	0.125	5.83879e-07	0.25	1
122	2	0	9	3	15	0	8	12	4	76	5	2	11628734	11628734	11628734	15764248	15764248	15764248	11185335	11185335	11185335	6119962	6119962	6119962	1.71988e-07	0.0769231	0	0	7.73945e-07	0.346154	1.90304e-07	0.0857143	9.5152e-07	0.428571	0	0	7.15222e-07	0.32	1.07283e-06	0.48	3.57611e-07	0.16	1.24184e-05	5.42857	8.16999e-07	0.357143	3.26799e-07	0.142857	1
123	2	0	4	0	10	0	19	10	4	127	16	10	15800408	15800408	15800408	11281497	11281497	11281497	11860596	11860596	11860596	10296653	10296653	10296653	1.26579e-07	0.0625	0	0	2.53158e-07	0.125	0	0	8.86407e-07	0.434783	0	0	1.60194e-06	0.791667	8.43128e-07	0.416667	3.37251e-07	0.166667	1.23341e-05	6.04762	1.5539e-06	0.761905	9.71189e-07	0.47619	1
124	1	0	5	2	14	1	11	6	4	64	10	2	17599505	17599505	17599505	14817195	14817195	14817195	12213555	12213555	12213555	4416861	4416861	4416861	5.68198e-08	0.0277778	0	0	2.84099e-07	0.138889	1.34978e-07	0.0666667	9.44848e-07	0.466667	6.74892e-08	0.0333333	9.00639e-07	0.44	4.91257e-07	0.24	3.27505e-07	0.16	1.44899e-05	7.11111	2.26405e-06	1.11111	4.5281e-07	0.222222	1
125	1	0	4	0	9	0	13	14	4	98	13	4	20039884	20039884	20039884	11121469	11121469	11121469	16586695	16586695	16586695	7760430	7760430	7760430	4.99005e-08	0.0277778	0	0	1.99602e-07	0.111111	0	0	8.09246e-07	0.45	0	0	7.83761e-07	0.433333	8.4405e-07	0.466667	2.41157e-07	0.133333	1.26282e-05	7	1.67516e-06	0.928571	5.15435e-07	0.285714	1
126	2	0	6	1	20	0	11	22	8	84	14	10	15276074	15276074	15276074	18182224	18182224	18182224	15966734	15966734	15966734	6778584	6778584	6778584	1.30924e-07	0.0740741	0	0	3.92771e-07	0.222222	5.49988e-08	0.03125	1.09998e-06	0.625	0	0	6.88932e-07	0.37931	1.37786e-06	0.758621	5.01042e-07	0.275862	1.2392e-05	7	2.06533e-06	1.16667	1.47523e-06	0.833333	1
127	2	1	5	1	21	3	18	11	6	105	12	5	20682771	20682771	20682771	14454838	14454838	14454838	14517446	14517446	14517446	7883480	7883480	7883480	9.66988e-08	0.0555556	4.83494e-08	0.0277778	2.41747e-07	0.138889	6.9181e-08	0.04	1.4528e-06	0.84	2.07543e-07	0.12	1.23989e-06	0.72	7.57709e-07	0.44	4.13296e-07	0.24	1.3319e-05	7.5	1.52217e-06	0.857143	6.34238e-07	0.357143	1
128	0	0	5	2	19	1	16	17	3	98	8	4	15095376	15095376	15095376	14469686	14469686	14469686	17696555	17696555	17696555	6557323	6557323	6557323	0	0	0	0	3.31227e-07	0.178571	1.3822e-07	0.0740741	1.31309e-06	0.703704	6.911e-08	0.037037	9.04131e-07	0.484848	9.60639e-07	0.515152	1.69525e-07	0.0909091	1.49451e-05	8.16667	1.22001e-06	0.666667	6.10005e-07	0.333333	1
129	3	3	5	1	12	0	19	23	6	87	6	3	22168188	22168188	22168188	10446383	10446383	10446383	15962045	15962045	15962045	6618678	6618678	6618678	1.35329e-07	0.075	1.35329e-07	0.075	2.25548e-07	0.125	9.57269e-08	0.0526316	1.14872e-06	0.631579	0	0	1.19032e-06	0.655172	1.44092e-06	0.793103	3.75892e-07	0.206897	1.31446e-05	7.25	9.06525e-07	0.5	4.53263e-07	0.25	1
130	1	0	2	2	22	0	17	18	5	92	7	6	19260682	19260682	19260682	13197191	13197191	13197191	15911753	15911753	15911753	6555496	6555496	6555496	5.19192e-08	0.0285714	0	0	1.03838e-07	0.0571429	1.51547e-07	0.0833333	1.66702e-06	0.916667	0	0	1.06839e-06	0.586207	1.13124e-06	0.62069	3.14233e-07	0.172414	1.4034e-05	7.66667	1.06781e-06	0.583333	9.15263e-07	0.5	1
131	1	0	0	2	28	1	14	19	5	73	7	7	19283667	19283667	19283667	12658279	12658279	12658279	16169539	16169539	16169539	4780206	4780206	4780206	5.18574e-08	0.0277778	0	0	0	0	1.57999e-07	0.0833333	2.21199e-06	1.16667	7.89997e-08	0.0416667	8.65826e-07	0.451613	1.17505e-06	0.612903	3.09223e-07	0.16129	1.52713e-05	8.11111	1.46437e-06	0.777778	1.46437e-06	0.777778	1
132	0	0	6	0	25	0	11	19	6	99	8	1	16389953	16389953	16389953	15841809	15841809	15841809	14323500	14323500	14323500	6358815	6358815	6358815	0	0	0	0	3.66078e-07	0.193548	0	0	1.5781e-06	0.833333	0	0	7.67969e-07	0.407407	1.32649e-06	0.703704	4.18892e-07	0.222222	1.55689e-05	8.25	1.2581e-06	0.666667	1.57262e-07	0.0833333	1
133	2	0	5	2	21	0	11	11	3	25	3	2	22383691	22383691	22383691	12740335	12740335	12740335	12205197	12205197	12205197	3597042	3597042	3597042	8.93508e-08	0.0454545	0	0	2.23377e-07	0.113636	1.56982e-07	0.08	1.64831e-06	0.84	0	0	9.01255e-07	0.458333	9.01255e-07	0.458333	2.45797e-07	0.125	6.95016e-06	3.57143	8.34019e-07	0.428571	5.56012e-07	0.285714	1
134	1	0	7	1	20	5	15	13	5	43	2	4	13985279	13985279	13985279	15539391	15539391	15539391	15954184	15954184	15954184	2908282	2908282	2908282	7.15038e-08	0.0344828	0	0	5.00526e-07	0.241379	6.43526e-08	0.03125	1.28705e-06	0.625	3.21763e-07	0.15625	9.40192e-07	0.454545	8.14833e-07	0.393939	3.13397e-07	0.151515	1.47854e-05	7.16667	6.87691e-07	0.333333	1.37538e-06	0.666667	1
135	1	3	6	1	17	0	15	13	9	33	5	2	19225282	19225282	19225282	10566174	10566174	10566174	12417287	12417287	12417287	3746760	3746760	3746760	5.20148e-08	0.0238095	1.56045e-07	0.0714286	3.12089e-07	0.142857	9.46416e-08	0.0434783	1.60891e-06	0.73913	0	0	1.20799e-06	0.555556	1.04693e-06	0.481481	7.24796e-07	0.333333	8.80761e-06	4.125	1.33449e-06	0.625	5.33795e-07	0.25	1
136	1	0	8	3	29	0	9	4	4	26	2	2	18707190	18707190	18707190	15902855	15902855	15902855	8668730	8668730	8668730	2293236	2293236	2293236	5.34554e-08	0.0243902	0	0	4.27643e-07	0.195122	1.88645e-07	0.0857143	1.82357e-06	0.828571	0	0	1.03821e-06	0.473684	4.61429e-07	0.210526	4.61429e-07	0.210526	1.13377e-05	5.2	8.7213e-07	0.4	8.7213e-07	0.4	1
137	0	1	5	3	23	1	12	19	10	25	1	6	15054014	15054014	15054014	10511796	10511796	10511796	17727825	17727825	17727825	2246197	2246197	2246197	0	0	6.64275e-08	0.030303	3.32137e-07	0.151515	2.85394e-07	0.130435	2.18802e-06	1	9.51312e-08	0.0434783	6.76902e-07	0.307692	1.07176e-06	0.487179	5.64085e-07	0.25641	1.11299e-05	5	4.45197e-07	0.2	2.67118e-06	1.2	1
138	2	0	4	0	19	0	12	10	5	16	1	2	21783332	21783332	21783332	10571686	10571686	10571686	12932993	12932993	12932993	938260	938260	938260	9.18133e-08	0.0425532	0	0	1.83627e-07	0.0851064	0	0	1.79725e-06	0.826087	0	0	9.27859e-07	0.428571	7.73216e-07	0.357143	3.86608e-07	0.178571	1.70528e-05	8	1.0658e-06	0.5	2.13161e-06	1	1
139	2	2	12	0	17	0	13	18	5	56	8	7	16266751	16266751	16266751	11389301	11389301	11389301	13004225	13004225	13004225	4581471	4581471	4581471	1.2295e-07	0.0555556	1.2295e-07	0.0555556	7.37701e-07	0.333333	0	0	1.49263e-06	0.68	0	0	9.99675e-07	0.448276	1.38417e-06	0.62069	3.8449e-07	0.172414	1.22231e-05	5.6	1.74616e-06	0.8	1.52789e-06	0.7	1
140	0	2	9	1	19	0	6	7	4	32	1	1	25199028	25199028	25199028	7788440	7788440	7788440	13591946	13591946	13591946	1945189	1945189	1945189	0	0	7.93681e-08	0.0384615	3.57157e-07	0.173077	1.28395e-07	0.0625	2.43951e-06	1.1875	0	0	4.41438e-07	0.214286	5.15011e-07	0.25	2.94292e-07	0.142857	1.64508e-05	8	5.14089e-07	0.25	5.14089e-07	0.25	1
141	3	1	3	1	16	0	8	10	6	41	4	3	21637718	21637718	21637718	11345372	11345372	11345372	10551854	10551854	10551854	3905579	3905579	3905579	1.38647e-07	0.0652174	4.62156e-08	0.0217391	1.38647e-07	0.0652174	8.81417e-08	0.0416667	1.41027e-06	0.666667	0	0	7.58161e-07	0.363636	9.47701e-07	0.454545	5.6862e-07	0.272727	1.04978e-05	5.125	1.02418e-06	0.5	7.68132e-07	0.375	1
142	1	0	10	0	14	0	10	8	2	50	2	2	23711280	23711280	23711280	13678847	13678847	13678847	11604155	11604155	11604155	3653816	3653816	3653816	4.2174e-08	0.0222222	0	0	4.2174e-07	0.222222	0	0	1.02348e-06	0.538462	0	0	8.6176e-07	0.454545	6.89408e-07	0.363636	1.72352e-07	0.0909091	1.36843e-05	7.14286	5.47373e-07	0.285714	5.47373e-07	0.285714	1
143	0	1	12	1	33	9	17	14	3	117	8	8	12588129	12588129	12588129	16808344	16808344	16808344	15082439	15082439	15082439	7878955	7878955	7878955	0	0	7.94399e-08	0.0416667	9.53279e-07	0.5	5.94943e-08	0.03125	1.96331e-06	1.03125	5.35448e-07	0.28125	1.12714e-06	0.586207	9.28232e-07	0.482759	1.98907e-07	0.103448	1.48497e-05	7.8	1.01536e-06	0.533333	1.01536e-06	0.533333	1
144	4	2	5	1	17	0	13	18	1	127	2	3	20211925	20211925	20211925	12787307	12787307	12787307	12780215	12780215	12780215	7393967	7393967	7393967	1.97903e-07	0.105263	9.89515e-08	0.0526316	2.47379e-07	0.131579	7.82025e-08	0.0416667	1.32944e-06	0.708333	0	0	1.0172e-06	0.541667	1.40843e-06	0.75	7.82459e-08	0.0416667	1.71762e-05	9.07143	2.70491e-07	0.142857	4.05736e-07	0.214286	1
145	3	0	6	1	14	0	7	3	5	92	3	2	14609969	14609969	14609969	20344358	20344358	20344358	8847630	8847630	8847630	8309830	8309830	8309830	2.05339e-07	0.107143	0	0	4.10678e-07	0.214286	4.91537e-08	0.025641	6.88151e-07	0.358974	0	0	7.91172e-07	0.411765	3.39074e-07	0.176471	5.65123e-07	0.294118	1.10712e-05	5.75	3.61018e-07	0.1875	2.40679e-07	0.125	1
146	1	0	5	0	25	0	18	18	6	134	12	8	15057107	15057107	15057107	14501904	14501904	14501904	14955498	14955498	14955498	9150143	9150143	9150143	6.64138e-08	0.0357143	0	0	3.32069e-07	0.178571	0	0	1.72391e-06	0.925926	0	0	1.20357e-06	0.642857	1.20357e-06	0.642857	4.0119e-07	0.214286	1.46446e-05	7.88235	1.31145e-06	0.705882	8.74303e-07	0.470588	1
147	2	2	6	1	21	0	15	18	6	134	11	5	13817407	13817407	13817407	15672779	15672779	15672779	15196095	15196095	15196095	8977334	8977334	8977334	1.44745e-07	0.0769231	1.44745e-07	0.0769231	4.34235e-07	0.230769	6.38049e-08	0.0344828	1.3399e-06	0.724138	0	0	9.87096e-07	0.535714	1.18451e-06	0.642857	3.94838e-07	0.214286	1.49265e-05	7.88235	1.22531e-06	0.647059	5.56958e-07	0.294118	1
148	2	1	5	0	16	1	20	23	5	109	6	6	16994740	16994740	16994740	12184667	12184667	12184667	16365821	16365821	16365821	6829876	6829876	6829876	1.17683e-07	0.0606061	5.88417e-08	0.030303	2.94209e-07	0.151515	0	0	1.31313e-06	0.695652	8.20704e-08	0.0434783	1.22206e-06	0.645161	1.40537e-06	0.741935	3.05515e-07	0.16129	1.59593e-05	8.38462	8.78493e-07	0.461538	8.78493e-07	0.461538	1
149	2	1	5	0	28	0	8	14	5	64	3	3	15849266	15849266	15849266	16220135	16220135	16220135	11941743	11941743	11941743	3841868	3841868	3841868	1.26189e-07	0.0606061	6.30944e-08	0.030303	3.15472e-07	0.151515	0	0	1.72625e-06	0.823529	0	0	6.69919e-07	0.32	1.17236e-06	0.56	4.18699e-07	0.2	1.66586e-05	8	7.8087e-07	0.375	7.8087e-07	0.375	1
150	3	0	5	1	18	0	20	27	5	50	7	5	15477616	15477616	15477616	10773225	10773225	10773225	17247269	17247269	17247269	3302557	3302557	3302557	1.93828e-07	0.0909091	0	0	3.23047e-07	0.151515	9.28227e-08	0.0434783	1.67081e-06	0.782609	0	0	1.1596e-06	0.540541	1.56547e-06	0.72973	2.89901e-07	0.135135	1.51398e-05	7.14286	2.11957e-06	1	1.51398e-06	0.714286	1
151	2	0	3	4	29	0	13	15	4	93	1	3	13411225	13411225	13411225	14368003	14368003	14368003	13470999	13470999	13470999	5056012	5056012	5056012	1.49129e-07	0.0689655	0	0	2.23693e-07	0.103448	2.78396e-07	0.129032	2.01837e-06	0.935484	0	0	9.65036e-07	0.448276	1.1135e-06	0.517241	2.96934e-07	0.137931	1.83939e-05	8.45455	1.97784e-07	0.0909091	5.93353e-07	0.272727	1
152	0	1	8	0	15	0	9	9	6	86	9	2	14489987	14489987	14489987	12346096	12346096	12346096	10917193	10917193	10917193	6033617	6033617	6033617	0	0	6.90132e-08	0.030303	5.52105e-07	0.242424	0	0	1.21496e-06	0.535714	0	0	8.24388e-07	0.36	8.24388e-07	0.36	5.49592e-07	0.24	1.42535e-05	6.14286	1.49164e-06	0.642857	3.31476e-07	0.142857	1
153	0	1	5	0	20	0	5	14	7	51	3	2	14146092	14146092	14146092	13628860	13628860	13628860	9230703	9230703	9230703	3240296	3240296	3240296	0	0	7.06909e-08	0.0285714	3.53455e-07	0.142857	0	0	1.46747e-06	0.588235	0	0	5.41671e-07	0.217391	1.51668e-06	0.608696	7.58339e-07	0.304348	1.57393e-05	6.375	9.25841e-07	0.375	6.17228e-07	0.25	1
154	0	1	4	3	13	3	12	10	4	102	6	4	12921406	12921406	12921406	9057383	9057383	9057383	10822382	10822382	10822382	6279587	6279587	6279587	0	0	7.7391e-08	0.030303	3.09564e-07	0.121212	3.31222e-07	0.130435	1.43529e-06	0.565217	3.31222e-07	0.130435	1.10881e-06	0.428571	9.24011e-07	0.357143	3.69604e-07	0.142857	1.62431e-05	6.375	9.55477e-07	0.375	6.36985e-07	0.25	1
155	2	1	17	1	76	0	7	56	4	27	4	2	15685619	15685619	15685619	14883489	14883489	14883489	7470905	7470905	7470905	3318457	3318457	3318457	1.27505e-07	0.0526316	6.37527e-08	0.0263158	1.0838e-06	0.447368	6.71885e-08	0.0277778	5.10633e-06	2.11111	0	0	9.36968e-07	0.388889	7.49575e-06	3.11111	5.3541e-07	0.222222	8.13631e-06	3.375	1.20538e-06	0.5	6.0269e-07	0.25	1
156	7	2	48	1	107	0	13	104	4	21	1	1	17868813	17868813	17868813	12445996	12445996	12445996	5445005	5445005	5445005	3165750	3165750	3165750	3.91744e-07	0.152174	1.11927e-07	0.0434783	2.68624e-06	1.04348	8.03471e-08	0.03125	8.59714e-06	3.34375	0	0	2.38751e-06	0.928571	1.91001e-05	7.42857	7.34618e-07	0.285714	6.6335e-06	2.625	3.15881e-07	0.125	3.15881e-07	0.125	1
157	2	0	14	0	52	0	19	142	8	40	4	2	10311421	10311421	10311421	14665916	14665916	14665916	13521051	13521051	13521051	3256068	3256068	3256068	1.9396e-07	0.08	0	0	1.35772e-06	0.56	0	0	3.54564e-06	1.48571	0	0	1.40522e-06	0.59375	1.05021e-05	4.4375	5.9167e-07	0.25	1.22848e-05	5	1.22848e-06	0.5	6.14238e-07	0.25	1
158	3	0	7	1	25	0	30	118	9	55	10	4	12966095	12966095	12966095	12300693	12300693	12300693	15765720	15765720	15765720	8975245	8975245	8975245	2.31373e-07	0.115385	0	0	5.3987e-07	0.269231	8.12962e-08	0.0416667	2.03241e-06	1.04167	0	0	1.90286e-06	0.9375	7.48459e-06	3.6875	5.70859e-07	0.28125	6.12797e-06	3.05556	1.11418e-06	0.555556	4.4567e-07	0.222222	1
159	4	0	7	1	34	0	46	136	9	72	5	3	14837434	14837434	14837434	14291167	14291167	14291167	15422574	15422574	15422574	10401550	10401550	10401550	2.69588e-07	0.148148	0	0	4.7178e-07	0.259259	6.99733e-08	0.0384615	2.37909e-06	1.30769	0	0	2.98264e-06	1.64286	8.81824e-06	4.85714	5.8356e-07	0.321429	6.92205e-06	3.78947	4.80698e-07	0.263158	2.88419e-07	0.157895	1
160	3	0	5	1	57	0	27	73	8	94	11	2	15499255	15499255	15499255	15096190	15096190	15096190	12786187	12786187	12786187	11590420	11590420	11590420	1.93558e-07	0.107143	0	0	3.22596e-07	0.178571	6.62419e-08	0.0357143	3.77579e-06	2.03571	0	0	2.11165e-06	1.17391	5.70929e-06	3.17391	6.25675e-07	0.347826	8.11015e-06	4.47619	9.4906e-07	0.52381	1.72556e-07	0.0952381	1
161	2	4	38	0	47	1	31	60	11	30	3	2	16198291	16198291	16198291	12608544	12608544	12608544	12949517	12949517	12949517	3930245	3930245	3930245	1.2347e-07	0.0571429	2.4694e-07	0.114286	2.34593e-06	1.08571	0	0	3.72763e-06	1.74074	7.93113e-08	0.037037	2.39391e-06	1.03333	4.63338e-06	2	8.49453e-07	0.366667	7.63311e-06	3.75	7.63311e-07	0.375	5.08874e-07	0.25	1
162	4	0	8	0	23	0	11	7	5	21	3	1	14981313	14981313	14981313	10229224	10229224	10229224	11063344	11063344	11063344	3330548	3330548	3330548	2.66999e-07	0.108108	0	0	5.33999e-07	0.216216	0	0	2.24846e-06	0.884615	0	0	9.94274e-07	0.37931	6.3272e-07	0.241379	4.51943e-07	0.172414	6.30527e-06	2.625	9.00753e-07	0.375	3.00251e-07	0.125	1
163	7	4	13	2	11	0	8	5	2	20	2	0	15012599	15012599	15012599	12856389	12856389	12856389	5596107	5596107	5596107	2779800	2779800	2779800	4.66275e-07	0.166667	2.66443e-07	0.0952381	8.65939e-07	0.309524	1.55565e-07	0.0606061	8.55606e-07	0.333333	0	0	1.42957e-06	0.470588	8.93478e-07	0.294118	3.57391e-07	0.117647	7.19476e-06	2.85714	7.19476e-07	0.285714	0	0	1

## Sheet: Data S3-Mouse_Young_bin_data
BIN_NUM	A>T_COUNT	A>C_COUNT	A>G_COUNT	T>A_COUNT	T>C_COUNT	T>G_COUNT	C>A_COUNT	C>T_COUNT	C>G_COUNT	G>A_COUNT	G>T_COUNT	G>C_COUNT	A>T_DENOM	A>C_DENOM	A>G_DENOM	T>A_DENOM	T>C_DENOM	T>G_DENOM	C>A_DENOM	C>T_DENOM	C>G_DENOM	G>A_DENOM	G>T_DENOM	G>C_DENOM	A>T_Freq	A>T_Density	A>C_Freq	A>C_Density	A>G_Freq	A>G_Density	T>A_Freq	T>A_Density	T>C_Freq	T>C_Density	T>G_Freq	T>G_Density	C>A_Freq	C>A_Density	C>T_Freq	C>T_Density	C>G_Freq	C>G_Density	G>A_Freq	G>A_Density	G>T_Freq	G>T_Density	G>C_Freq	G>C_Density	Age
1	0	0	2	0	4	0	3	2	1	15	8	3	12501543	12501543	12501543	10292137	10292137	10292137	5179155	5179155	5179155	5551290	5551290	5551290	0	0	0	0	1.5998e-07	0.0526316	0	0	3.88646e-07	0.133333	0	0	5.79245e-07	0.2	3.86163e-07	0.133333	1.93082e-07	0.0666667	2.70207e-06	0.882353	1.44111e-06	0.470588	5.40415e-07	0.176471	0
2	1	0	4	1	6	0	5	1	5	24	8	2	19469560	19469560	19469560	11905132	11905132	11905132	8465957	8465957	8465957	7535280	7535280	7535280	5.13622e-08	0.0243902	0	0	2.05449e-07	0.097561	8.39974e-08	0.04	5.03984e-07	0.24	0	0	5.90601e-07	0.277778	1.1812e-07	0.0555556	5.90601e-07	0.277778	3.18502e-06	1.5	1.06167e-06	0.5	2.65418e-07	0.125	0
3	0	0	3	1	3	0	7	6	4	21	17	5	17706985	17706985	17706985	12573962	12573962	12573962	11488544	11488544	11488544	9820391	9820391	9820391	0	0	0	0	1.69425e-07	0.0882353	7.95294e-08	0.0416667	2.38588e-07	0.125	0	0	6.09303e-07	0.304348	5.22259e-07	0.26087	3.48173e-07	0.173913	2.13841e-06	1.10526	1.73109e-06	0.894737	5.09145e-07	0.263158	0
4	2	0	1	0	3	0	8	3	1	37	5	4	19055176	19055176	19055176	12479615	12479615	12479615	11650936	11650936	11650936	6578382	6578382	6578382	1.04958e-07	0.0512821	0	0	5.24792e-08	0.025641	0	0	2.40392e-07	0.12	0	0	6.8664e-07	0.347826	2.5749e-07	0.130435	8.583e-08	0.0434783	5.62448e-06	2.84615	7.60065e-07	0.384615	6.08052e-07	0.307692	0
5	0	0	2	0	9	0	8	1	5	24	9	3	18645157	18645157	18645157	13526567	13526567	13526567	7443613	7443613	7443613	7010177	7010177	7010177	0	0	0	0	1.07266e-07	0.05	0	0	6.65357e-07	0.310345	0	0	1.07475e-06	0.5	1.34343e-07	0.0625	6.71717e-07	0.3125	3.42359e-06	1.6	1.28385e-06	0.6	4.27949e-07	0.2	0
6	0	0	1	0	3	0	12	5	5	14	7	3	18787294	18787294	18787294	11999211	11999211	11999211	10924801	10924801	10924801	6283707	6283707	6283707	0	0	0	0	5.32275e-08	0.025641	0	0	2.50016e-07	0.12	0	0	1.09842e-06	0.521739	4.57674e-07	0.217391	4.57674e-07	0.217391	2.22798e-06	1.07692	1.11399e-06	0.538462	4.77425e-07	0.230769	0
7	0	1	0	0	4	0	10	7	3	18	5	7	12687338	12687338	12687338	14176165	14176165	14176165	14968911	14968911	14968911	5189239	5189239	5189239	0	0	7.88187e-08	0.037037	0	0	0	0	2.82164e-07	0.133333	0	0	6.68051e-07	0.3125	4.67636e-07	0.21875	2.00415e-07	0.09375	3.46872e-06	1.63636	9.63532e-07	0.454545	1.34895e-06	0.636364	0
8	2	0	1	0	4	1	12	2	3	34	9	3	18991912	18991912	18991912	9841303	9841303	9841303	5601716	5601716	5601716	8430106	8430106	8430106	1.05308e-07	0.0454545	0	0	5.2654e-08	0.0227273	0	0	4.0645e-07	0.173913	1.01613e-07	0.0434783	2.1422e-06	0.923077	3.57033e-07	0.153846	5.3555e-07	0.230769	4.03316e-06	1.7	1.0676e-06	0.45	3.55867e-07	0.15	0
9	0	0	5	0	3	0	5	1	1	15	4	4	18326172	18326172	18326172	11045958	11045958	11045958	4615716	4615716	4615716	8547135	8547135	8547135	0	0	0	0	2.72834e-07	0.116279	0	0	2.71593e-07	0.115385	0	0	1.08326e-06	0.454545	2.16651e-07	0.0909091	2.16651e-07	0.0909091	1.75497e-06	0.75	4.67993e-07	0.2	4.67993e-07	0.2	0
10	0	0	1	0	4	0	12	5	5	23	4	5	14927072	14927072	14927072	10409713	10409713	10409713	9242742	9242742	9242742	5604724	5604724	5604724	0	0	0	0	6.69924e-08	0.027027	0	0	3.84257e-07	0.153846	0	0	1.29832e-06	0.521739	5.40965e-07	0.217391	5.40965e-07	0.217391	4.10368e-06	1.64286	7.13684e-07	0.285714	8.92105e-07	0.357143	0
11	2	1	2	0	4	0	4	3	8	24	6	5	14267015	14267015	14267015	11045821	11045821	11045821	8051737	8051737	8051737	7374216	7374216	7374216	1.40183e-07	0.0571429	7.00917e-08	0.0285714	1.40183e-07	0.0571429	0	0	3.62128e-07	0.148148	0	0	4.96787e-07	0.2	3.7259e-07	0.15	9.93574e-07	0.4	3.25458e-06	1.33333	8.13646e-07	0.333333	6.78038e-07	0.277778	0
12	1	0	1	0	0	0	10	5	4	9	6	1	16379965	16379965	16379965	11573968	11573968	11573968	7428015	7428015	7428015	4375239	4375239	4375239	6.10502e-08	0.0243902	0	0	6.10502e-08	0.0243902	0	0	0	0	0	0	1.34625e-06	0.526316	6.73127e-07	0.263158	5.38502e-07	0.210526	2.05703e-06	0.818182	1.37135e-06	0.545455	2.28559e-07	0.0909091	0
13	0	0	0	0	1	0	3	0	1	23	7	7	19921334	19921334	19921334	8682260	8682260	8682260	5777130	5777130	5777130	7050250	7050250	7050250	0	0	0	0	0	0	0	0	1.15177e-07	0.047619	0	0	5.19289e-07	0.214286	0	0	1.73096e-07	0.0714286	3.2623e-06	1.35294	9.92873e-07	0.411765	9.92873e-07	0.411765	0
14	0	0	0	0	3	0	7	3	1	24	8	4	19982070	19982070	19982070	10253646	10253646	10253646	9661940	9661940	9661940	6593121	6593121	6593121	0	0	0	0	0	0	0	0	2.92579e-07	0.136364	0	0	7.24492e-07	0.333333	3.10497e-07	0.142857	1.03499e-07	0.047619	3.64016e-06	1.71429	1.21339e-06	0.571429	6.06693e-07	0.285714	0
15	2	0	4	0	3	0	3	0	4	36	4	4	20416655	20416655	20416655	14151124	14151124	14151124	6603726	6603726	6603726	9469556	9469556	9469556	9.79592e-08	0.05	0	0	1.95918e-07	0.1	0	0	2.11997e-07	0.107143	0	0	4.54289e-07	0.230769	0	0	6.05719e-07	0.307692	3.80166e-06	1.89474	4.22406e-07	0.210526	4.22406e-07	0.210526	0
16	1	0	1	0	3	0	4	4	1	32	5	2	22720545	22720545	22720545	12060196	12060196	12060196	7493218	7493218	7493218	8167820	8167820	8167820	4.4013e-08	0.0222222	0	0	4.4013e-08	0.0222222	0	0	2.48752e-07	0.125	0	0	5.33816e-07	0.266667	5.33816e-07	0.266667	1.33454e-07	0.0666667	3.91781e-06	2	6.12158e-07	0.3125	2.44863e-07	0.125	0
17	1	0	1	1	4	0	7	2	3	22	4	0	18973707	18973707	18973707	12070662	12070662	12070662	9942811	9942811	9942811	4202663	4202663	4202663	5.27045e-08	0.0238095	0	0	5.27045e-08	0.0238095	8.28455e-08	0.037037	3.31382e-07	0.148148	0	0	7.04026e-07	0.318182	2.0115e-07	0.0909091	3.01726e-07	0.136364	5.23478e-06	2.44444	9.51777e-07	0.444444	0	0	0
18	0	0	3	0	3	0	9	1	3	26	2	6	13151911	13151911	13151911	11674972	11674972	11674972	7220787	7220787	7220787	6605440	6605440	6605440	0	0	0	0	2.28104e-07	0.0882353	0	0	2.5696e-07	0.1	0	0	1.2464e-06	0.473684	1.38489e-07	0.0526316	4.15467e-07	0.157895	3.93615e-06	1.52941	3.02781e-07	0.117647	9.08342e-07	0.352941	0
19	0	0	0	0	2	0	10	4	3	15	2	1	13602332	13602332	13602332	7152226	7152226	7152226	7298651	7298651	7298651	3743985	3743985	3743985	0	0	0	0	0	0	0	0	2.79633e-07	0.0909091	0	0	1.37012e-06	0.434783	5.48046e-07	0.173913	4.11035e-07	0.130435	4.00643e-06	1.25	5.3419e-07	0.166667	2.67095e-07	0.0833333	0
20	0	0	2	0	2	0	6	1	2	13	2	4	8062482	8062482	8062482	4485905	4485905	4485905	6024572	6024572	6024572	3746180	3746180	3746180	0	0	0	0	2.48063e-07	0.0571429	0	0	4.45841e-07	0.0952381	0	0	9.95921e-07	0.222222	1.65987e-07	0.037037	3.31974e-07	0.0740741	3.4702e-06	0.764706	5.33877e-07	0.117647	1.06775e-06	0.235294	0
21	0	0	1	0	3	0	7	0	2	14	5	1	4596903	4596903	4596903	4277400	4277400	4277400	4107949	4107949	4107949	4084277	4084277	4084277	0	0	0	0	2.17538e-07	0.037037	0	0	7.01361e-07	0.12	0	0	1.70401e-06	0.291667	0	0	4.86861e-07	0.0833333	3.42778e-06	0.583333	1.22421e-06	0.208333	2.44841e-07	0.0416667	0
22	1	0	0	0	0	0	5	0	2	11	0	2	6999147	6999147	6999147	5813723	5813723	5813723	2288455	2288455	2288455	2780792	2780792	2780792	1.42875e-07	0.025641	0	0	0	0	0	0	0	0	0	0	2.18488e-06	0.384615	0	0	8.73952e-07	0.153846	3.95571e-06	0.6875	0	0	7.1922e-07	0.125	0
23	0	0	3	0	2	0	2	2	2	20	0	3	9080806	9080806	9080806	6734715	6734715	6734715	4237963	4237963	4237963	4440448	4440448	4440448	0	0	0	0	3.30367e-07	0.0810811	0	0	2.96969e-07	0.0714286	0	0	4.71925e-07	0.117647	4.71925e-07	0.117647	4.71925e-07	0.117647	4.50405e-06	1.11111	0	0	6.75608e-07	0.166667	0
24	0	0	1	0	1	0	2	2	0	20	4	3	11594750	11594750	11594750	8218941	8218941	8218941	6168766	6168766	6168766	4723041	4723041	4723041	0	0	0	0	8.62459e-08	0.0263158	0	0	1.2167e-07	0.037037	0	0	3.24214e-07	0.1	3.24214e-07	0.1	0	0	4.23456e-06	1.33333	8.46912e-07	0.266667	6.35184e-07	0.2	0
25	1	1	1	0	5	0	2	1	1	34	6	3	9623823	9623823	9623823	11750429	11750429	11750429	6406617	6406617	6406617	7870907	7870907	7870907	1.03909e-07	0.037037	1.03909e-07	0.037037	1.03909e-07	0.037037	0	0	4.25516e-07	0.151515	0	0	3.12177e-07	0.111111	1.56089e-07	0.0555556	1.56089e-07	0.0555556	4.31971e-06	1.54545	7.62301e-07	0.272727	3.8115e-07	0.136364	0
26	0	0	0	0	4	0	8	0	4	30	6	1	10822441	10822441	10822441	8299489	8299489	8299489	7851373	7851373	7851373	7195379	7195379	7195379	0	0	0	0	0	0	0	0	4.81957e-07	0.166667	0	0	1.01893e-06	0.347826	0	0	5.09465e-07	0.173913	4.16934e-06	1.42857	8.33869e-07	0.285714	1.38978e-07	0.047619	0
27	0	0	3	0	3	0	5	0	3	14	3	2	10029150	10029150	10029150	7013879	7013879	7013879	4335858	4335858	4335858	4138161	4138161	4138161	0	0	0	0	2.99128e-07	0.0769231	0	0	4.27723e-07	0.111111	0	0	1.15317e-06	0.294118	0	0	6.91905e-07	0.176471	3.38315e-06	0.823529	7.2496e-07	0.176471	4.83306e-07	0.117647	0
28	0	0	2	1	4	0	3	4	1	12	2	3	5949745	5949745	5949745	7504532	7504532	7504532	6795270	6795270	6795270	2529992	2529992	2529992	0	0	0	0	3.36149e-07	0.0769231	1.33253e-07	0.030303	5.33011e-07	0.121212	0	0	4.41484e-07	0.1	5.88645e-07	0.133333	1.47161e-07	0.0333333	4.7431e-06	1.09091	7.90516e-07	0.181818	1.18577e-06	0.272727	0
29	0	1	2	0	0	0	7	2	1	24	5	4	9329782	9329782	9329782	7309933	7309933	7309933	6684067	6684067	6684067	4449132	4449132	4449132	0	0	1.07184e-07	0.0294118	2.14367e-07	0.0588235	0	0	0	0	0	0	1.04727e-06	0.291667	2.99219e-07	0.0833333	1.4961e-07	0.0416667	5.39431e-06	1.5	1.12381e-06	0.3125	8.99052e-07	0.25	0
30	0	0	4	0	6	0	8	2	1	11	7	0	12161732	12161732	12161732	10477480	10477480	10477480	9128876	9128876	9128876	2012935	2012935	2012935	0	0	0	0	3.28901e-07	0.111111	0	0	5.72657e-07	0.193548	0	0	8.7634e-07	0.296296	2.19085e-07	0.0740741	1.09543e-07	0.037037	5.46466e-06	1.83333	3.47751e-06	1.16667	0	0	0
31	2	0	0	0	3	0	7	2	2	18	2	2	11504434	11504434	11504434	14881987	14881987	14881987	9935471	9935471	9935471	3562619	3562619	3562619	1.73846e-07	0.0689655	0	0	0	0	0	0	2.01586e-07	0.0810811	0	0	7.04546e-07	0.28	2.01299e-07	0.08	2.01299e-07	0.08	5.05246e-06	2	5.61385e-07	0.222222	5.61385e-07	0.222222	0
32	0	0	1	1	6	0	11	2	7	33	4	2	14811850	14811850	14811850	12115501	12115501	12115501	11199087	11199087	11199087	6666647	6666647	6666647	0	0	0	0	6.75135e-08	0.030303	8.25389e-08	0.037037	4.95233e-07	0.222222	0	0	9.82223e-07	0.44	1.78586e-07	0.08	6.25051e-07	0.28	4.95001e-06	2.2	6.00002e-07	0.266667	3.00001e-07	0.133333	0
33	0	0	1	2	8	1	7	2	6	20	5	5	16064052	16064052	16064052	13323929	13323929	13323929	12383296	12383296	12383296	4126446	4126446	4126446	0	0	0	0	6.22508e-08	0.0285714	1.50106e-07	0.0689655	6.00423e-07	0.275862	7.50529e-08	0.0344828	5.65278e-07	0.259259	1.61508e-07	0.0740741	4.84524e-07	0.222222	4.84679e-06	2.22222	1.2117e-06	0.555556	1.2117e-06	0.555556	0
34	0	0	6	0	3	0	4	4	2	49	6	1	15879447	15879447	15879447	9828497	9828497	9828497	10938213	10938213	10938213	9804241	9804241	9804241	0	0	0	0	3.77847e-07	0.176471	0	0	3.05235e-07	0.142857	0	0	3.6569e-07	0.166667	3.6569e-07	0.166667	1.82845e-07	0.0833333	4.99784e-06	2.33333	6.1198e-07	0.285714	1.01997e-07	0.047619	0
35	1	0	1	0	7	0	7	4	3	21	7	0	12721780	12721780	12721780	13282659	13282659	13282659	11138058	11138058	11138058	4322981	4322981	4322981	7.86054e-08	0.0322581	0	0	7.86054e-08	0.0322581	0	0	5.27003e-07	0.21875	0	0	6.28476e-07	0.259259	3.59129e-07	0.148148	2.69347e-07	0.111111	4.85776e-06	2.1	1.61925e-06	0.7	0	0	0
36	0	0	1	0	2	0	10	0	6	20	3	1	10554592	10554592	10554592	10464826	10464826	10464826	10470182	10470182	10470182	3451425	3451425	3451425	0	0	0	0	9.47455e-08	0.0333333	0	0	1.91116e-07	0.0666667	0	0	9.55093e-07	0.333333	0	0	5.73056e-07	0.2	5.79471e-06	2	8.69206e-07	0.3	2.89735e-07	0.1	0
37	0	0	1	0	2	0	6	0	6	16	2	1	9273227	9273227	9273227	9577702	9577702	9577702	6319213	6319213	6319213	2605330	2605330	2605330	0	0	0	0	1.07837e-07	0.030303	0	0	2.08818e-07	0.0588235	0	0	9.49485e-07	0.26087	0	0	9.49485e-07	0.26087	6.14126e-06	1.6	7.67657e-07	0.2	3.83829e-07	0.1	0
38	0	0	1	0	2	0	1	0	1	11	2	0	8104330	8104330	8104330	6812179	6812179	6812179	2982825	2982825	2982825	3409244	3409244	3409244	0	0	0	0	1.23391e-07	0.0263158	0	0	2.93592e-07	0.0625	0	0	3.35253e-07	0.0714286	0	0	3.35253e-07	0.0714286	3.22652e-06	0.6875	5.8664e-07	0.125	0	0	0
39	0	0	3	0	2	0	4	0	0	18	10	1	7466511	7466511	7466511	5971955	5971955	5971955	5185016	5185016	5185016	3318179	3318179	3318179	0	0	0	0	4.01794e-07	0.0882353	0	0	3.34899e-07	0.0740741	0	0	7.71454e-07	0.166667	0	0	0	0	5.42466e-06	1.2	3.0137e-06	0.666667	3.0137e-07	0.0666667	0
40	0	0	0	0	6	0	6	5	3	9	4	0	9648364	9648364	9648364	9105087	9105087	9105087	9922213	9922213	9922213	1839484	1839484	1839484	0	0	0	0	0	0	0	0	6.58972e-07	0.2	0	0	6.04704e-07	0.181818	5.0392e-07	0.151515	3.02352e-07	0.0909091	4.89268e-06	1.5	2.17452e-06	0.666667	0	0	0
41	0	1	1	1	4	0	3	4	4	25	6	1	15378300	15378300	15378300	7104994	7104994	7104994	10731107	10731107	10731107	4791117	4791117	4791117	0	0	6.50267e-08	0.025	6.50267e-08	0.025	1.40746e-07	0.0526316	5.62984e-07	0.210526	0	0	2.79561e-07	0.107143	3.72748e-07	0.142857	3.72748e-07	0.142857	5.21799e-06	1.92308	1.25232e-06	0.461538	2.0872e-07	0.0769231	0
42	0	0	1	0	5	0	11	5	2	12	3	1	17584442	17584442	17584442	10566168	10566168	10566168	11402221	11402221	11402221	4380840	4380840	4380840	0	0	0	0	5.68685e-08	0.025	0	0	4.73208e-07	0.208333	0	0	9.64724e-07	0.423077	4.38511e-07	0.192308	1.75404e-07	0.0769231	2.7392e-06	1.2	6.848e-07	0.3	2.28267e-07	0.1	0
43	0	0	1	0	3	0	7	2	6	24	2	1	13988011	13988011	13988011	10916531	10916531	10916531	13116596	13116596	13116596	5652391	5652391	5652391	0	0	0	0	7.14898e-08	0.03125	0	0	2.74813e-07	0.12	0	0	5.33675e-07	0.233333	1.52479e-07	0.0666667	4.57436e-07	0.2	4.24599e-06	1.84615	3.53833e-07	0.153846	1.76916e-07	0.0769231	0
44	0	0	0	0	3	0	12	1	2	6	6	1	13131711	13131711	13131711	15929460	15929460	15929460	10207431	10207431	10207431	1647058	1647058	1647058	0	0	0	0	0	0	0	0	1.8833e-07	0.0769231	0	0	1.17561e-06	0.48	9.79678e-08	0.04	1.95936e-07	0.08	3.64286e-06	1.5	3.64286e-06	1.5	6.07143e-07	0.25	0
45	0	0	1	0	3	0	5	4	5	38	2	4	15675878	15675878	15675878	10675836	10675836	10675836	8222011	8222011	8222011	6475663	6475663	6475663	0	0	0	0	6.37923e-08	0.0263158	0	0	2.81008e-07	0.115385	0	0	6.08124e-07	0.25	4.86499e-07	0.2	6.08124e-07	0.25	5.86813e-06	2.375	3.08849e-07	0.125	6.17697e-07	0.25	0
46	0	0	1	0	4	0	9	5	6	5	2	2	12584612	12584612	12584612	11480175	11480175	11480175	12309922	12309922	12309922	726575	726575	726575	0	0	0	0	7.94621e-08	0.0294118	0	0	3.48427e-07	0.129032	0	0	7.31118e-07	0.272727	4.06176e-07	0.151515	4.87412e-07	0.181818	6.8816e-06	2.5	2.75264e-06	1	2.75264e-06	1	0
47	1	0	2	0	4	0	8	3	3	14	4	3	12205172	12205172	12205172	9739878	9739878	9739878	9720676	9720676	9720676	3097096	3097096	3097096	8.19325e-08	0.0285714	0	0	1.63865e-07	0.0571429	0	0	4.10683e-07	0.142857	0	0	8.22988e-07	0.285714	3.08621e-07	0.107143	3.08621e-07	0.107143	4.52036e-06	1.55556	1.29153e-06	0.444444	9.68649e-07	0.333333	0
48	0	0	2	0	4	0	5	2	2	15	0	2	13434037	13434037	13434037	10629799	10629799	10629799	7578332	7578332	7578332	2378017	2378017	2378017	0	0	0	0	1.48876e-07	0.05	0	0	3.76301e-07	0.129032	0	0	6.59776e-07	0.227273	2.6391e-07	0.0909091	2.6391e-07	0.0909091	6.30778e-06	2.14286	0	0	8.41037e-07	0.285714	0
49	1	0	2	0	3	0	9	7	0	0	0	0	18676903	18676903	18676903	10055475	10055475	10055475	11770181	11770181	11770181	0	0	0	5.35421e-08	0.0217391	0	0	1.07084e-07	0.0434783	0	0	2.98345e-07	0.12	0	0	7.64644e-07	0.310345	5.94723e-07	0.241379	0	0							0
50	1	0	2	0	3	0	10	6	4	25	5	1	15385060	15385060	15385060	8759189	8759189	8759189	13757371	13757371	13757371	5804585	5804585	5804585	6.49981e-08	0.0285714	0	0	1.29996e-07	0.0571429	0	0	3.42497e-07	0.15	0	0	7.26883e-07	0.3125	4.3613e-07	0.1875	2.90753e-07	0.125	4.30694e-06	1.92308	8.61388e-07	0.384615	1.72278e-07	0.0769231	0
51	0	0	1	0	1	0	2	2	2	18	3	2	14473981	14473981	14473981	13012283	13012283	13012283	7817263	7817263	7817263	5966706	5966706	5966706	0	0	0	0	6.90895e-08	0.0285714	0	0	7.68505e-08	0.0322581	0	0	2.55844e-07	0.105263	2.55844e-07	0.105263	2.55844e-07	0.105263	3.01674e-06	1.2	5.0279e-07	0.2	3.35193e-07	0.133333	0
52	0	0	1	1	1	0	3	1	2	12	1	2	6350573	6350573	6350573	4356263	4356263	4356263	3048856	3048856	3048856	2133451	2133451	2133451	0	0	0	0	1.57466e-07	0.025641	2.29555e-07	0.0384615	2.29555e-07	0.0384615	0	0	9.83976e-07	0.15	3.27992e-07	0.05	6.55984e-07	0.1	5.62469e-06	0.8	4.68724e-07	0.0666667	9.37448e-07	0.133333	0
53	0	0	3	1	1	0	1	0	3	7	2	4	8957500	8957500	8957500	9209212	9209212	9209212	4980248	4980248	4980248	4667984	4667984	4667984	0	0	0	0	3.34915e-07	0.09375	1.08587e-07	0.030303	1.08587e-07	0.030303	0	0	2.00793e-07	0.0526316	0	0	6.0238e-07	0.157895	1.49958e-06	0.4375	4.2845e-07	0.125	8.56901e-07	0.25	0
54	0	0	4	2	5	0	15	4	3	6	7	7	11916602	11916602	11916602	14782392	14782392	14782392	11084482	11084482	11084482	4714619	4714619	4714619	0	0	0	0	3.35666e-07	0.142857	1.35296e-07	0.0571429	3.3824e-07	0.142857	0	0	1.35324e-06	0.576923	3.60865e-07	0.153846	2.70649e-07	0.115385	1.27264e-06	0.545455	1.48474e-06	0.636364	1.48474e-06	0.636364	0
55	0	0	1	0	2	1	4	0	1	19	8	8	13794390	13794390	13794390	12897215	12897215	12897215	6635049	6635049	6635049	11056026	11056026	11056026	0	0	0	0	7.24932e-08	0.0322581	0	0	1.55072e-07	0.0689655	7.75361e-08	0.0344828	6.02859e-07	0.266667	0	0	1.50715e-07	0.0666667	1.71852e-06	0.76	7.23587e-07	0.32	7.23587e-07	0.32	0
56	0	0	5	0	4	0	5	4	4	8	8	3	14028260	14028260	14028260	15312964	15312964	15312964	9826820	9826820	9826820	7539817	7539817	7539817	0	0	0	0	3.56423e-07	0.166667	0	0	2.61217e-07	0.121212	0	0	5.08812e-07	0.238095	4.07049e-07	0.190476	4.07049e-07	0.190476	1.06103e-06	0.5	1.06103e-06	0.5	3.97888e-07	0.1875	0
57	1	0	0	0	2	2	12	6	7	16	11	4	16510766	16510766	16510766	13131969	13131969	13131969	12047270	12047270	12047270	6777983	6777983	6777983	6.05665e-08	0.0294118	0	0	0	0	0	0	1.523e-07	0.0740741	1.523e-07	0.0740741	9.96076e-07	0.48	4.98038e-07	0.24	5.81045e-07	0.28	2.36058e-06	1.14286	1.6229e-06	0.785714	5.90146e-07	0.285714	0
58	0	0	2	1	2	0	10	4	5	21	11	3	12787830	12787830	12787830	12771216	12771216	12771216	13216784	13216784	13216784	8528249	8528249	8528249	0	0	0	0	1.56399e-07	0.0740741	7.83011e-08	0.037037	1.56602e-07	0.0740741	0	0	7.56614e-07	0.357143	3.02645e-07	0.142857	3.78307e-07	0.178571	2.4624e-06	1.16667	1.28983e-06	0.611111	3.51772e-07	0.166667	0
59	1	0	5	0	0	0	7	4	2	12	4	1	15836529	15836529	15836529	15900845	15900845	15900845	12018518	12018518	12018518	4315832	4315832	4315832	6.31452e-08	0.030303	0	0	3.15726e-07	0.151515	0	0	0	0	0	0	5.82435e-07	0.28	3.3282e-07	0.16	1.6641e-07	0.08	2.78046e-06	1.33333	9.2682e-07	0.444444	2.31705e-07	0.111111	0
60	0	0	1	0	2	0	5	11	5	23	10	0	13842913	13842913	13842913	12760006	12760006	12760006	16318949	16318949	16318949	8111813	8111813	8111813	0	0	0	0	7.22391e-08	0.037037	0	0	1.5674e-07	0.08	0	0	3.06392e-07	0.15625	6.74063e-07	0.34375	3.06392e-07	0.15625	2.83537e-06	1.4375	1.23277e-06	0.625	0	0	0
61	0	0	5	0	4	0	5	6	1	31	9	3	12217840	12217840	12217840	18679032	18679032	18679032	12287054	12287054	12287054	10064862	10064862	10064862	0	0	0	0	4.09238e-07	0.217391	0	0	2.14144e-07	0.114286	0	0	4.06932e-07	0.217391	4.88319e-07	0.26087	8.13865e-08	0.0434783	3.08002e-06	1.63158	8.942e-07	0.473684	2.98067e-07	0.157895	0
62	2	0	2	0	3	0	10	3	7	21	6	2	16263045	16263045	16263045	16297401	16297401	16297401	10554157	10554157	10554157	9447685	9447685	9447685	1.22978e-07	0.0645161	0	0	1.22978e-07	0.0645161	0	0	1.84078e-07	0.0967742	0	0	9.47494e-07	0.5	2.84248e-07	0.15	6.63246e-07	0.35	2.22277e-06	1.16667	6.35076e-07	0.333333	2.11692e-07	0.111111	0
63	0	0	0	0	2	1	11	3	4	15	11	1	16783801	16783801	16783801	16740326	16740326	16740326	11362880	11362880	11362880	9175681	9175681	9175681	0	0	0	0	0	0	0	0	1.19472e-07	0.0645161	5.9736e-08	0.0322581	9.68064e-07	0.52381	2.64018e-07	0.142857	3.52023e-07	0.190476	1.63476e-06	0.882353	1.19882e-06	0.647059	1.08984e-07	0.0588235	0
64	0	0	1	0	4	0	7	2	5	25	10	1	13751829	13751829	13751829	19658574	19658574	19658574	10009420	10009420	10009420	9505146	9505146	9505146	0	0	0	0	7.27176e-08	0.0384615	0	0	2.03474e-07	0.108108	0	0	6.99341e-07	0.368421	1.99812e-07	0.105263	4.99529e-07	0.263158	2.63015e-06	1.38889	1.05206e-06	0.555556	1.05206e-07	0.0555556	0
65	1	0	1	0	0	0	10	5	9	21	9	1	14001032	14001032	14001032	17251862	17251862	17251862	14023334	14023334	14023334	8611557	8611557	8611557	7.14233e-08	0.0384615	0	0	7.14233e-08	0.0384615	0	0	0	0	0	0	7.13097e-07	0.384615	3.56549e-07	0.192308	6.41787e-07	0.346154	2.43858e-06	1.3125	1.04511e-06	0.5625	1.16123e-07	0.0625	0
66	0	0	1	1	5	1	14	4	5	24	11	1	14836926	14836926	14836926	14663952	14663952	14663952	12463040	12463040	12463040	8000201	8000201	8000201	0	0	0	0	6.73994e-08	0.0333333	6.81944e-08	0.0344828	3.40972e-07	0.172414	6.81944e-08	0.0344828	1.12332e-06	0.56	3.20949e-07	0.16	4.01186e-07	0.2	2.99992e-06	1.5	1.37497e-06	0.6875	1.24997e-07	0.0625	0
67	1	0	0	1	4	0	10	1	5	12	5	0	10962245	10962245	10962245	11544999	11544999	11544999	14253650	14253650	14253650	5974979	5974979	5974979	9.12222e-08	0.0384615	0	0	0	0	8.66176e-08	0.037037	3.4647e-07	0.148148	0	0	7.01575e-07	0.30303	7.01575e-08	0.030303	3.50787e-07	0.151515	2.00838e-06	0.857143	8.36823e-07	0.357143	0	0	0
68	0	0	0	1	0	0	8	2	2	13	1	3	11521616	11521616	11521616	12943393	12943393	12943393	6443476	6443476	6443476	4998570	4998570	4998570	0	0	0	0	0	0	7.72595e-08	0.0277778	0	0	0	0	1.24157e-06	0.444444	3.10391e-07	0.111111	3.10391e-07	0.111111	2.60074e-06	0.928571	2.00057e-07	0.0714286	6.00172e-07	0.214286	0
69	0	0	0	0	2	0	10	2	0	13	5	1	10590087	10590087	10590087	5669276	5669276	5669276	6545094	6545094	6545094	4347475	4347475	4347475	0	0	0	0	0	0	0	0	3.52779e-07	0.1	0	0	1.52786e-06	0.416667	3.05572e-07	0.0833333	0	0	2.99024e-06	0.8125	1.15009e-06	0.3125	2.30019e-07	0.0625	0
70	1	0	2	0	3	0	2	2	1	1	4	1	10646714	10646714	10646714	10211310	10211310	10211310	4370856	4370856	4370856	2463979	2463979	2463979	9.39257e-08	0.0263158	0	0	1.87851e-07	0.0526316	0	0	2.93792e-07	0.0810811	0	0	4.57576e-07	0.125	4.57576e-07	0.125	2.28788e-07	0.0625	4.05848e-07	0.111111	1.62339e-06	0.444444	4.05848e-07	0.111111	0
71	1	0	2	0	1	0	5	1	2	5	11	5	10705018	10705018	10705018	8735970	8735970	8735970	7803413	7803413	7803413	2997667	2997667	2997667	9.34141e-08	0.0285714	0	0	1.86828e-07	0.0571429	0	0	1.14469e-07	0.0344828	0	0	6.40745e-07	0.192308	1.28149e-07	0.0384615	2.56298e-07	0.0769231	1.66796e-06	0.5	3.66952e-06	1.1	1.66796e-06	0.5	0
72	0	1	3	0	2	0	4	3	1	10	5	5	13472654	13472654	13472654	10067726	10067726	10067726	8084567	8084567	8084567	3539267	3539267	3539267	0	0	7.42244e-08	0.0263158	2.22673e-07	0.0789474	0	0	1.98655e-07	0.0689655	0	0	4.9477e-07	0.173913	3.71077e-07	0.130435	1.23692e-07	0.0434783	2.82544e-06	1	1.41272e-06	0.5	1.41272e-06	0.5	0
73	1	0	0	1	1	0	16	5	4	8	3	3	11803441	11803441	11803441	12003802	12003802	12003802	10944530	10944530	10944530	3011095	3011095	3011095	8.47211e-08	0.0322581	0	0	0	0	8.33069e-08	0.03125	8.33069e-08	0.03125	0	0	1.46192e-06	0.551724	4.56849e-07	0.172414	3.65479e-07	0.137931	2.65684e-06	1	9.96315e-07	0.375	9.96315e-07	0.375	0
74	0	0	2	1	2	0	8	1	2	11	7	4	17772878	17772878	17772878	10594800	10594800	10594800	9819391	9819391	9819391	6047730	6047730	6047730	0	0	0	0	1.12531e-07	0.05	9.43859e-08	0.0416667	1.88772e-07	0.0833333	0	0	8.14714e-07	0.363636	1.01839e-07	0.0454545	2.03679e-07	0.0909091	1.81886e-06	0.785714	1.15746e-06	0.5	6.61405e-07	0.285714	0
75	0	0	3	0	3	0	11	7	8	29	10	4	14395406	14395406	14395406	14933155	14933155	14933155	12868332	12868332	12868332	9111792	9111792	9111792	0	0	0	0	2.084e-07	0.107143	0	0	2.00895e-07	0.103448	0	0	8.54812e-07	0.44	5.43971e-07	0.28	6.21681e-07	0.32	3.18269e-06	1.61111	1.09748e-06	0.555556	4.38992e-07	0.222222	0
76	1	0	0	0	3	0	9	5	9	39	9	4	18067010	18067010	18067010	10641856	10641856	10641856	17219940	17219940	17219940	10098103	10098103	10098103	5.53495e-08	0.03125	0	0	0	0	0	0	2.81906e-07	0.157895	0	0	5.2265e-07	0.290323	2.90361e-07	0.16129	5.2265e-07	0.290323	3.86211e-06	2.16667	8.91257e-07	0.5	3.96114e-07	0.222222	0
77	1	0	0	0	3	1	7	1	3	16	8	6	17304734	17304734	17304734	20766850	20766850	20766850	10618609	10618609	10618609	7311253	7311253	7311253	5.77877e-08	0.0322581	0	0	0	0	0	0	1.44461e-07	0.0810811	4.81537e-08	0.027027	6.5922e-07	0.368421	9.41743e-08	0.0526316	2.82523e-07	0.157895	2.18841e-06	1.23077	1.0942e-06	0.615385	8.20653e-07	0.461538	0
78	0	0	0	0	1	0	12	2	9	18	8	5	19998663	19998663	19998663	15265623	15265623	15265623	9945760	9945760	9945760	7435512	7435512	7435512	0	0	0	0	0	0	0	0	6.55067e-08	0.0344828	0	0	1.20654e-06	0.631579	2.01091e-07	0.105263	9.04908e-07	0.473684	2.42082e-06	1.28571	1.07592e-06	0.571429	6.72449e-07	0.357143	0
79	1	0	1	0	5	0	10	2	5	4	1	1	19079837	19079837	19079837	15024116	15024116	15024116	14563272	14563272	14563272	1513208	1513208	1513208	5.24113e-08	0.0263158	0	0	5.24113e-08	0.0263158	0	0	3.32798e-07	0.166667	0	0	6.86659e-07	0.344828	1.37332e-07	0.0689655	3.43329e-07	0.172414	2.64339e-06	1.33333	6.60848e-07	0.333333	6.60848e-07	0.333333	0
80	3	1	0	0	0	0	4	1	4	21	5	1	18704010	18704010	18704010	13272922	13272922	13272922	10407789	10407789	10407789	5251150	5251150	5251150	1.60393e-07	0.0769231	5.34645e-08	0.025641	0	0	0	0	0	0	0	0	3.84328e-07	0.181818	9.60819e-08	0.0454545	3.84328e-07	0.181818	3.99912e-06	1.90909	9.52172e-07	0.454545	1.90434e-07	0.0909091	0
81	2	0	0	1	4	0	8	4	9	7	4	0	15656152	15656152	15656152	14220916	14220916	14220916	13740965	13740965	13740965	2290624	2290624	2290624	1.27745e-07	0.0588235	0	0	0	0	7.0319e-08	0.0322581	2.81276e-07	0.129032	0	0	5.82201e-07	0.266667	2.911e-07	0.133333	6.54976e-07	0.3	3.05594e-06	1.4	1.74625e-06	0.8	0	0	0
82	0	0	1	0	1	0	7	5	2	11	2	1	16097012	16097012	16097012	12424625	12424625	12424625	12085995	12085995	12085995	4013841	4013841	4013841	0	0	0	0	6.21233e-08	0.0277778	0	0	8.04853e-08	0.0357143	0	0	5.79183e-07	0.259259	4.13702e-07	0.185185	1.65481e-07	0.0740741	2.74052e-06	1.22222	4.98276e-07	0.222222	2.49138e-07	0.111111	0
83	0	0	0	0	5	0	9	6	2	8	6	5	15822695	15822695	15822695	10798501	10798501	10798501	13041943	13041943	13041943	5511019	5511019	5511019	0	0	0	0	0	0	0	0	4.63027e-07	0.208333	0	0	6.90081e-07	0.310345	4.60054e-07	0.206897	1.53351e-07	0.0689655	1.45164e-06	0.666667	1.08873e-06	0.5	9.07273e-07	0.416667	0
84	0	0	3	1	6	0	7	5	1	14	1	3	13921635	13921635	13921635	14368968	14368968	14368968	11435947	11435947	11435947	3920493	3920493	3920493	0	0	0	0	2.15492e-07	0.09375	6.95944e-08	0.030303	4.17567e-07	0.181818	0	0	6.12105e-07	0.269231	4.37218e-07	0.192308	8.74436e-08	0.0384615	3.57098e-06	1.55556	2.5507e-07	0.111111	7.6521e-07	0.333333	0
85	1	1	0	0	0	0	9	1	7	22	3	2	15266810	15266810	15266810	11361755	11361755	11361755	10837446	10837446	10837446	6109883	6109883	6109883	6.55016e-08	0.0285714	6.55016e-08	0.0285714	0	0	0	0	0	0	0	0	8.30454e-07	0.36	9.22727e-08	0.04	6.45909e-07	0.28	3.60072e-06	1.57143	4.91008e-07	0.214286	3.27339e-07	0.142857	0
86	2	0	0	0	5	0	6	3	4	13	7	2	12407305	12407305	12407305	14864081	14864081	14864081	9148819	9148819	9148819	3587298	3587298	3587298	1.61195e-07	0.0645161	0	0	0	0	0	0	3.36381e-07	0.135135	0	0	6.55822e-07	0.26087	3.27911e-07	0.130435	4.37215e-07	0.173913	3.6239e-06	1.44444	1.95133e-06	0.777778	5.57523e-07	0.222222	0
87	1	0	0	2	7	0	8	5	4	16	3	3	12212941	12212941	12212941	10619022	10619022	10619022	11788941	11788941	11788941	4711412	4711412	4711412	8.18804e-08	0.0322581	0	0	0	0	1.88341e-07	0.0740741	6.59194e-07	0.259259	0	0	6.78602e-07	0.266667	4.24126e-07	0.166667	3.39301e-07	0.133333	3.39601e-06	1.33333	6.36752e-07	0.25	6.36752e-07	0.25	0
88	3	0	1	0	8	0	2	4	3	21	1	3	13794861	13794861	13794861	12183430	12183430	12183430	8652377	8652377	8652377	4805061	4805061	4805061	2.17472e-07	0.0857143	0	0	7.24908e-08	0.0285714	0	0	6.5663e-07	0.258065	0	0	2.3115e-07	0.0909091	4.62301e-07	0.181818	3.46726e-07	0.136364	4.37039e-06	1.75	2.08114e-07	0.0833333	6.24342e-07	0.25	0
89	2	0	0	1	2	0	6	7	6	20	9	2	12239524	12239524	12239524	14075206	14075206	14075206	10209231	10209231	10209231	6484083	6484083	6484083	1.63405e-07	0.0689655	0	0	0	0	7.10469e-08	0.03125	1.42094e-07	0.0625	0	0	5.87703e-07	0.25	6.85654e-07	0.291667	5.87703e-07	0.25	3.08448e-06	1.33333	1.38801e-06	0.6	3.08448e-07	0.133333	0
90	0	0	1	1	3	0	7	5	1	18	7	4	12958252	12958252	12958252	11972561	11972561	11972561	15304673	15304673	15304673	7670696	7670696	7670696	0	0	0	0	7.71709e-08	0.037037	8.35243e-08	0.04	2.50573e-07	0.12	0	0	4.57377e-07	0.21875	3.26698e-07	0.15625	6.53395e-08	0.03125	2.34659e-06	1.125	9.12564e-07	0.4375	5.21465e-07	0.25	0
91	1	0	0	0	2	0	16	2	5	19	6	3	16962234	16962234	16962234	13676773	13676773	13676773	10360854	10360854	10360854	6139910	6139910	6139910	5.89545e-08	0.0277778	0	0	0	0	0	0	1.46233e-07	0.0689655	0	0	1.54427e-06	0.727273	1.93034e-07	0.0909091	4.82586e-07	0.227273	3.09451e-06	1.46154	9.77213e-07	0.461538	4.88607e-07	0.230769	0
92	2	0	1	0	5	0	10	5	2	27	2	4	12477012	12477012	12477012	16967709	16967709	16967709	11959413	11959413	11959413	4590265	4590265	4590265	1.60295e-07	0.0740741	0	0	8.01474e-08	0.037037	0	0	2.94677e-07	0.135135	0	0	8.36161e-07	0.384615	4.18081e-07	0.192308	1.67232e-07	0.0769231	5.88201e-06	2.7	4.35705e-07	0.2	8.71409e-07	0.4	0
93	1	1	2	0	3	1	5	6	4	25	6	1	14566947	14566947	14566947	15366724	15366724	15366724	11232261	11232261	11232261	5499196	5499196	5499196	6.86486e-08	0.0322581	6.86486e-08	0.0322581	1.37297e-07	0.0645161	0	0	1.95227e-07	0.0909091	6.50757e-08	0.030303	4.45146e-07	0.208333	5.34176e-07	0.25	3.56117e-07	0.166667	4.54612e-06	2.08333	1.09107e-06	0.5	1.81845e-07	0.0833333	0
94	0	1	2	0	2	0	9	3	6	28	1	0	9898259	9898259	9898259	15277479	15277479	15277479	9355490	9355490	9355490	8231196	8231196	8231196	0	0	1.01028e-07	0.0434783	2.02056e-07	0.0869565	0	0	1.30912e-07	0.0555556	0	0	9.62002e-07	0.409091	3.20667e-07	0.136364	6.41335e-07	0.272727	3.40169e-06	1.47368	1.21489e-07	0.0526316	0	0	0
95	0	0	1	1	4	0	8	0	5	17	3	3	14729627	14729627	14729627	14687881	14687881	14687881	6348280	6348280	6348280	3980886	3980886	3980886	0	0	0	0	6.78904e-08	0.027027	6.80833e-08	0.027027	2.72333e-07	0.108108	0	0	1.26018e-06	0.5	0	0	7.87615e-07	0.3125	4.27041e-06	1.7	7.53601e-07	0.3	7.53601e-07	0.3	0
96	0	0	1	0	1	0	9	3	3	14	3	4	12782464	12782464	12782464	9704110	9704110	9704110	10850638	10850638	10850638	5441519	5441519	5441519	0	0	0	0	7.82322e-08	0.030303	0	0	1.03049e-07	0.04	0	0	8.29444e-07	0.321429	2.76481e-07	0.107143	2.76481e-07	0.107143	2.57281e-06	1	5.51317e-07	0.214286	7.35089e-07	0.285714	0
97	1	0	0	0	7	0	9	3	5	10	6	1	11340694	11340694	11340694	14403730	14403730	14403730	8660961	8660961	8660961	3411170	3411170	3411170	8.8178e-08	0.0333333	0	0	0	0	0	0	4.85985e-07	0.184211	0	0	1.03915e-06	0.391304	3.46382e-07	0.130435	5.77303e-07	0.217391	2.93155e-06	1.11111	1.75893e-06	0.666667	2.93155e-07	0.111111	0
98	1	0	3	0	1	0	0	1	2	20	2	3	15531321	15531321	15531321	11241811	11241811	11241811	6783127	6783127	6783127	4222232	4222232	4222232	6.4386e-08	0.0243902	0	0	1.93158e-07	0.0731707	0	0	8.89536e-08	0.0333333	0	0	0	0	1.47425e-07	0.0555556	2.94849e-07	0.111111	4.73683e-06	1.81818	4.73683e-07	0.181818	7.10525e-07	0.272727	0
99	5	0	2	3	4	0	4	1	3	10	3	2	14352130	14352130	14352130	14451498	14451498	14451498	6584058	6584058	6584058	4735653	4735653	4735653	3.4838e-07	0.138889	0	0	1.39352e-07	0.0555556	2.07591e-07	0.0833333	2.76788e-07	0.111111	0	0	6.07528e-07	0.25	1.51882e-07	0.0625	4.55646e-07	0.1875	2.11164e-06	0.833333	6.33492e-07	0.25	4.22328e-07	0.166667	0
100	1	3	2	0	5	0	12	6	3	38	14	7	11922098	11922098	11922098	15493561	15493561	15493561	11807874	11807874	11807874	4889338	4889338	4889338	8.38779e-08	0.037037	2.51634e-07	0.111111	1.67756e-07	0.0740741	0	0	3.22715e-07	0.142857	0	0	1.01627e-06	0.444444	5.08136e-07	0.222222	2.54068e-07	0.111111	7.77201e-06	3.45455	2.86337e-06	1.27273	1.43169e-06	0.636364	0
101	0	0	1	2	2	0	7	4	3	21	5	3	13631195	13631195	13631195	13211189	13211189	13211189	16193956	16193956	16193956	6157238	6157238	6157238	0	0	0	0	7.33611e-08	0.0357143	1.51387e-07	0.0740741	1.51387e-07	0.0740741	0	0	4.3226e-07	0.212121	2.47006e-07	0.121212	1.85254e-07	0.0909091	3.41062e-06	1.75	8.12052e-07	0.416667	4.87231e-07	0.25	0
102	0	0	1	1	5	0	7	7	6	19	7	3	17616696	17616696	17616696	12163335	12163335	12163335	12681099	12681099	12681099	4870564	4870564	4870564	0	0	0	0	5.67643e-08	0.027027	8.22143e-08	0.0384615	4.11071e-07	0.192308	0	0	5.52003e-07	0.259259	5.52003e-07	0.259259	4.73145e-07	0.222222	3.90099e-06	1.9	1.43721e-06	0.7	6.15945e-07	0.3	0
103	0	0	0	0	3	0	11	4	7	8	3	2	18512181	18512181	18512181	12292600	12292600	12292600	12692448	12692448	12692448	3794303	3794303	3794303	0	0	0	0	0	0	0	0	2.44049e-07	0.115385	0	0	8.66657e-07	0.407407	3.15148e-07	0.148148	5.51509e-07	0.259259	2.10842e-06	1	7.90659e-07	0.375	5.27106e-07	0.25	0
104	0	0	2	0	11	0	11	3	5	13	3	4	15909006	15909006	15909006	13622177	13622177	13622177	10226436	10226436	10226436	2561479	2561479	2561479	0	0	0	0	1.25715e-07	0.0540541	0	0	8.07507e-07	0.34375	0	0	1.07564e-06	0.44	2.93357e-07	0.12	4.88929e-07	0.2	5.07519e-06	2.16667	1.1712e-06	0.5	1.5616e-06	0.666667	0
105	1	0	1	0	2	0	8	2	7	13	2	3	18124356	18124356	18124356	10397815	10397815	10397815	10869547	10869547	10869547	2521160	2521160	2521160	5.51744e-08	0.0232558	0	0	5.51744e-08	0.0232558	0	0	1.92348e-07	0.08	0	0	7.36001e-07	0.307692	1.84e-07	0.0769231	6.44001e-07	0.269231	5.15636e-06	2.16667	7.93286e-07	0.333333	1.18993e-06	0.5	0
106	1	0	3	1	3	1	10	3	6	20	5	1	15294208	15294208	15294208	13072889	13072889	13072889	9423527	9423527	9423527	4715032	4715032	4715032	6.53842e-08	0.0277778	0	0	1.96153e-07	0.0833333	7.64942e-08	0.0322581	2.29483e-07	0.0967742	7.64942e-08	0.0322581	1.06117e-06	0.454545	3.18352e-07	0.136364	6.36704e-07	0.272727	4.24175e-06	1.81818	1.06044e-06	0.454545	2.12088e-07	0.0909091	0
107	1	0	0	1	5	0	4	3	7	15	5	1	13373095	13373095	13373095	15988950	15988950	15988950	11993333	11993333	11993333	4532143	4532143	4532143	7.4777e-08	0.0344828	0	0	0	0	6.25432e-08	0.0285714	3.12716e-07	0.142857	0	0	3.33519e-07	0.153846	2.50139e-07	0.115385	5.83658e-07	0.269231	3.30969e-06	1.5	1.10323e-06	0.5	2.20646e-07	0.1	0
108	0	0	3	0	3	0	8	2	2	28	7	1	15580815	15580815	15580815	15125230	15125230	15125230	9695901	9695901	9695901	5485172	5485172	5485172	0	0	0	0	1.92544e-07	0.0882353	0	0	1.98344e-07	0.0909091	0	0	8.25091e-07	0.380952	2.06273e-07	0.0952381	2.06273e-07	0.0952381	5.10467e-06	2.33333	1.27617e-06	0.583333	1.8231e-07	0.0833333	0
109	0	0	3	0	8	0	2	7	5	40	7	5	15467083	15467083	15467083	15490382	15490382	15490382	10462606	10462606	10462606	8543047	8543047	8543047	0	0	0	0	1.9396e-07	0.0967742	0	0	5.16449e-07	0.258065	0	0	1.91157e-07	0.0952381	6.69049e-07	0.333333	4.77892e-07	0.238095	4.68217e-06	2.35294	8.1938e-07	0.411765	5.85271e-07	0.294118	0
110	1	0	2	0	6	0	10	2	5	22	8	6	14717672	14717672	14717672	14710441	14710441	14710441	14172745	14172745	14172745	3845968	3845968	3845968	6.79455e-08	0.0322581	0	0	1.35891e-07	0.0645161	0	0	4.07874e-07	0.193548	0	0	7.0558e-07	0.333333	1.41116e-07	0.0666667	3.5279e-07	0.166667	5.72028e-06	2.75	2.0801e-06	1	1.56008e-06	0.75	0
111	0	0	4	1	4	0	7	3	1	58	6	2	17724691	17724691	17724691	13669486	13669486	13669486	13159068	13159068	13159068	5968454	5968454	5968454	0	0	0	0	2.25674e-07	0.114286	7.31556e-08	0.037037	2.92623e-07	0.148148	0	0	5.31953e-07	0.269231	2.2798e-07	0.115385	7.59932e-08	0.0384615	9.71776e-06	4.83333	1.00529e-06	0.5	3.35095e-07	0.166667	0
112	0	1	0	1	4	0	10	5	6	31	3	3	16787727	16787727	16787727	11241900	11241900	11241900	16865108	16865108	16865108	6271877	6271877	6271877	0	0	5.95673e-08	0.030303	0	0	8.89529e-08	0.0454545	3.55812e-07	0.181818	0	0	5.9294e-07	0.30303	2.9647e-07	0.151515	3.55764e-07	0.181818	4.9427e-06	2.58333	4.78326e-07	0.25	4.78326e-07	0.25	0
113	0	0	3	0	2	1	14	4	9	33	4	3	14410197	14410197	14410197	12161814	12161814	12161814	12571190	12571190	12571190	7684179	7684179	7684179	0	0	0	0	2.08186e-07	0.0967742	0	0	1.64449e-07	0.0769231	8.22246e-08	0.0384615	1.11366e-06	0.518519	3.18188e-07	0.148148	7.15923e-07	0.333333	4.29454e-06	2.0625	5.2055e-07	0.25	3.90413e-07	0.1875	0
114	2	0	1	1	2	0	5	1	1	4	4	0	14391668	14391668	14391668	17692843	17692843	17692843	6027755	6027755	6027755	1995159	1995159	1995159	1.38969e-07	0.0555556	0	0	6.94846e-08	0.0277778	5.652e-08	0.0227273	1.1304e-07	0.0454545	0	0	8.29496e-07	0.333333	1.65899e-07	0.0666667	1.65899e-07	0.0666667	2.00485e-06	0.8	2.00485e-06	0.8	0	0	0
115	0	0	2	0	0	0	10	5	3	5	2	2	14435589	14435589	14435589	7586970	7586970	7586970	13650474	13650474	13650474	2284732	2284732	2284732	0	0	0	0	1.38546e-07	0.0526316	0	0	0	0	0	0	7.32575e-07	0.277778	3.66288e-07	0.138889	2.19773e-07	0.0833333	2.18844e-06	0.833333	8.75376e-07	0.333333	8.75376e-07	0.333333	0
116	0	0	0	0	2	0	2	1	2	17	4	3	15056966	15056966	15056966	8995002	8995002	8995002	7208821	7208821	7208821	4651969	4651969	4651969	0	0	0	0	0	0	0	0	2.22346e-07	0.08	0	0	2.77438e-07	0.1	1.38719e-07	0.05	2.77438e-07	0.1	3.65437e-06	1.30769	8.59851e-07	0.307692	6.44888e-07	0.230769	0
117	1	0	0	1	2	0	9	1	5	14	4	2	11302455	11302455	11302455	12699628	12699628	12699628	6369514	6369514	6369514	4944853	4944853	4944853	8.84764e-08	0.03125	0	0	0	0	7.87425e-08	0.0277778	1.57485e-07	0.0555556	0	0	1.41298e-06	0.5	1.56998e-07	0.0555556	7.84989e-07	0.277778	2.83123e-06	1	8.08922e-07	0.285714	4.04461e-07	0.142857	0
118	1	1	3	0	4	0	10	1	2	8	0	0	13544954	13544954	13544954	12287325	12287325	12287325	9893991	9893991	9893991	2201505	2201505	2201505	7.38282e-08	0.0277778	7.38282e-08	0.0277778	2.21485e-07	0.0833333	0	0	3.25539e-07	0.125	0	0	1.01071e-06	0.384615	1.01071e-07	0.0384615	2.02143e-07	0.0769231	3.63388e-06	1.33333	0	0	0	0	0
119	0	0	0	0	4	0	11	3	5	1	2	2	13173404	13173404	13173404	11192030	11192030	11192030	11116532	11116532	11116532	686773	686773	686773	0	0	0	0	0	0	0	0	3.57397e-07	0.129032	0	0	9.89517e-07	0.354839	2.69868e-07	0.0967742	4.49781e-07	0.16129	1.45609e-06	0.5	2.91217e-06	1	2.91217e-06	1	0
120	0	0	0	0	1	0	2	2	4	21	1	2	14857307	14857307	14857307	12185141	12185141	12185141	7068272	7068272	7068272	2986536	2986536	2986536	0	0	0	0	0	0	0	0	8.20672e-08	0.030303	0	0	2.82955e-07	0.105263	2.82955e-07	0.105263	5.65909e-07	0.210526	7.03156e-06	2.625	3.34836e-07	0.125	6.69672e-07	0.25	0
121	0	0	1	1	5	0	3	7	1	13	2	3	12250674	12250674	12250674	13775494	13775494	13775494	9195553	9195553	9195553	3065626	3065626	3065626	0	0	0	0	8.16282e-08	0.03125	7.25927e-08	0.0277778	3.62963e-07	0.138889	0	0	3.26245e-07	0.125	7.61238e-07	0.291667	1.08748e-07	0.0416667	4.24057e-06	1.625	6.52395e-07	0.25	9.78593e-07	0.375	0
122	1	0	1	0	4	0	11	5	2	26	4	2	10487990	10487990	10487990	14222410	14222410	14222410	10042935	10042935	10042935	5560633	5560633	5560633	9.53472e-08	0.0384615	0	0	9.53472e-08	0.0384615	0	0	2.81246e-07	0.114286	0	0	1.0953e-06	0.44	4.97862e-07	0.2	1.99145e-07	0.08	4.67573e-06	1.85714	7.19343e-07	0.285714	3.59671e-07	0.142857	0
123	0	0	2	0	3	0	4	2	2	64	16	9	14671056	14671056	14671056	10474072	10474072	10474072	11025256	11025256	11025256	9553730	9553730	9553730	0	0	0	0	1.36323e-07	0.0625	0	0	2.86422e-07	0.130435	0	0	3.62803e-07	0.166667	1.81402e-07	0.0833333	1.81402e-07	0.0833333	6.69895e-06	3.04762	1.67474e-06	0.761905	9.4204e-07	0.428571	0
124	2	0	3	0	10	0	7	8	2	17	10	4	16131640	16131640	16131640	13616335	13616335	13616335	11223668	11223668	11223668	4076636	4076636	4076636	1.2398e-07	0.0555556	0	0	1.8597e-07	0.0833333	0	0	7.34412e-07	0.333333	0	0	6.23682e-07	0.28	7.12779e-07	0.32	1.78195e-07	0.08	4.1701e-06	1.88889	2.453e-06	1.11111	9.81201e-07	0.444444	0
125	0	0	0	0	6	0	11	8	6	46	7	5	19524205	19524205	19524205	10857688	10857688	10857688	16198729	16198729	16198729	7558769	7558769	7558769	0	0	0	0	0	0	0	0	5.52604e-07	0.3	0	0	6.79066e-07	0.366667	4.93866e-07	0.266667	3.70399e-07	0.2	6.08565e-06	3.28571	9.26077e-07	0.5	6.61483e-07	0.357143	0
126	0	0	4	0	3	1	9	5	3	38	12	3	15139532	15139532	15139532	18017948	18017948	18017948	15863358	15863358	15863358	6725608	6725608	6725608	0	0	0	0	2.64209e-07	0.148148	0	0	1.66501e-07	0.09375	5.55002e-08	0.03125	5.67345e-07	0.310345	3.15192e-07	0.172414	1.89115e-07	0.103448	5.65005e-06	3.16667	1.78423e-06	1	4.46056e-07	0.25	0
127	3	2	0	0	3	0	15	5	4	44	8	4	20367916	20367916	20367916	14258645	14258645	14258645	14318530	14318530	14318530	7764375	7764375	7764375	1.4729e-07	0.0833333	9.81936e-08	0.0555556	0	0	0	0	2.10399e-07	0.12	0	0	1.04759e-06	0.6	3.49198e-07	0.2	2.79358e-07	0.16	5.66691e-06	3.14286	1.03035e-06	0.571429	5.15173e-07	0.285714	0
128	0	0	0	0	6	0	9	4	6	35	13	1	14902776	14902776	14902776	14315321	14315321	14315321	17475729	17475729	17475729	6473817	6473817	6473817	0	0	0	0	0	0	0	0	4.19131e-07	0.222222	0	0	5.15e-07	0.272727	2.28889e-07	0.121212	3.43333e-07	0.181818	5.40639e-06	2.91667	2.00809e-06	1.08333	1.54468e-07	0.0833333	0
129	2	0	1	0	2	1	12	7	2	27	5	2	21734126	21734126	21734126	10242514	10242514	10242514	15651081	15651081	15651081	6487922	6487922	6487922	9.20212e-08	0.05	0	0	4.60106e-08	0.025	0	0	1.95265e-07	0.105263	9.76323e-08	0.0526316	7.6672e-07	0.413793	4.47253e-07	0.241379	1.27787e-07	0.0689655	4.16158e-06	2.25	7.70663e-07	0.416667	3.08265e-07	0.166667	0
130	0	0	0	0	2	0	6	8	10	21	15	5	18925021	18925021	18925021	12970614	12970614	12970614	15648358	15648358	15648358	6443781	6443781	6443781	0	0	0	0	0	0	0	0	1.54195e-07	0.0833333	0	0	3.83427e-07	0.206897	5.11236e-07	0.275862	6.39045e-07	0.344828	3.25896e-06	1.75	2.32783e-06	1.25	7.75942e-07	0.416667	0
131	0	0	0	1	14	0	11	8	6	27	3	4	18772779	18772779	18772779	12334936	12334936	12334936	15754234	15754234	15754234	4660616	4660616	4660616	0	0	0	0	0	0	8.10705e-08	0.0416667	1.13499e-06	0.583333	0	0	6.98225e-07	0.354839	5.078e-07	0.258065	3.8085e-07	0.193548	5.79323e-06	3	6.43692e-07	0.333333	8.58256e-07	0.444444	0
132	0	0	1	0	7	0	13	5	3	35	8	0	15974548	15974548	15974548	15441729	15441729	15441729	13963267	13963267	13963267	6196660	6196660	6196660	0	0	0	0	6.25996e-08	0.0322581	0	0	4.53317e-07	0.233333	0	0	9.31014e-07	0.481481	3.58082e-07	0.185185	2.14849e-07	0.111111	5.6482e-06	2.91667	1.29102e-06	0.666667	0	0	0
133	0	0	3	1	6	0	14	3	3	14	4	1	21769674	21769674	21769674	12390279	12390279	12390279	11875803	11875803	11875803	3498884	3498884	3498884	0	0	0	0	1.37806e-07	0.0681818	8.07084e-08	0.04	4.84251e-07	0.24	0	0	1.17887e-06	0.583333	2.52614e-07	0.125	2.52614e-07	0.125	4.00128e-06	2	1.14322e-06	0.571429	2.85805e-07	0.142857	0
134	0	0	0	2	6	0	17	6	6	20	2	2	13507214	13507214	13507214	15049603	15049603	15049603	15421716	15421716	15421716	2821816	2821816	2821816	0	0	0	0	0	0	1.32894e-07	0.0625	3.98682e-07	0.1875	0	0	1.10234e-06	0.515152	3.89062e-07	0.181818	3.89062e-07	0.181818	7.08763e-06	3.33333	7.08763e-07	0.333333	7.08763e-07	0.333333	0
135	0	0	2	2	2	0	5	3	6	8	3	1	18433589	18433589	18433589	10122799	10122799	10122799	11924224	11924224	11924224	3581158	3581158	3581158	0	0	0	0	1.08498e-07	0.047619	1.97574e-07	0.0869565	1.97574e-07	0.0869565	0	0	4.19314e-07	0.185185	2.51589e-07	0.111111	5.03177e-07	0.222222	2.23391e-06	1	8.37718e-07	0.375	2.79239e-07	0.125	0
136	0	0	1	2	6	0	5	5	1	9	3	2	17904097	17904097	17904097	15132920	15132920	15132920	8280402	8280402	8280402	2209381	2209381	2209381	0	0	0	0	5.58531e-08	0.0243902	1.32162e-07	0.0571429	3.96487e-07	0.171429	0	0	6.03835e-07	0.263158	6.03835e-07	0.263158	1.20767e-07	0.0526316	4.07354e-06	1.8	1.35785e-06	0.6	9.05231e-07	0.4	0
137	1	1	2	0	6	0	12	6	1	13	2	2	14735825	14735825	14735825	10318706	10318706	10318706	17419035	17419035	17419035	2216727	2216727	2216727	6.78618e-08	0.030303	6.78618e-08	0.030303	1.35724e-07	0.0606061	0	0	5.81468e-07	0.26087	0	0	6.88902e-07	0.307692	3.44451e-07	0.153846	5.74085e-08	0.025641	5.8645e-06	2.6	9.02231e-07	0.4	9.02231e-07	0.4	0
138	0	0	1	1	4	0	9	5	1	3	1	0	20734857	20734857	20734857	10032730	10032730	10032730	12315702	12315702	12315702	884490	884490	884490	0	0	0	0	4.8228e-08	0.0212766	9.96738e-08	0.0434783	3.98695e-07	0.173913	0	0	7.30774e-07	0.321429	4.05986e-07	0.178571	8.11972e-08	0.0357143	3.39179e-06	1.5	1.1306e-06	0.5	0	0	0
139	1	0	5	2	6	0	12	1	6	8	3	3	15797648	15797648	15797648	11079347	11079347	11079347	12641103	12641103	12641103	4480344	4480344	4480344	6.33006e-08	0.0277778	0	0	3.16503e-07	0.138889	1.80516e-07	0.08	5.41548e-07	0.24	0	0	9.49284e-07	0.413793	7.9107e-08	0.0344828	4.74642e-07	0.206897	1.78558e-06	0.8	6.69591e-07	0.3	6.69591e-07	0.3	0
140	0	0	1	2	3	0	9	1	5	6	0	0	23838029	23838029	23838029	7362663	7362663	7362663	12866640	12866640	12866640	1834060	1834060	1834060	0	0	0	0	4.19498e-08	0.0192308	2.71641e-07	0.125	4.07461e-07	0.1875	0	0	6.99483e-07	0.321429	7.77204e-08	0.0357143	3.88602e-07	0.178571	3.27143e-06	1.5	0	0	0	0	0
141	0	0	1	0	3	0	5	1	4	32	4	2	20002502	20002502	20002502	10472147	10472147	10472147	9776069	9776069	9776069	3634841	3634841	3634841	0	0	0	0	4.99937e-08	0.0217391	0	0	2.86474e-07	0.125	0	0	5.11453e-07	0.227273	1.02291e-07	0.0454545	4.09162e-07	0.181818	8.80369e-06	4	1.10046e-06	0.5	5.5023e-07	0.25	0
142	0	0	1	0	5	0	6	4	3	14	3	1	22016531	22016531	22016531	12695882	12695882	12695882	10779264	10779264	10779264	3387658	3387658	3387658	0	0	0	0	4.54204e-08	0.0222222	0	0	3.93828e-07	0.192308	0	0	5.56624e-07	0.272727	3.71083e-07	0.181818	2.78312e-07	0.136364	4.13265e-06	2	8.85568e-07	0.428571	2.95189e-07	0.142857	0
143	0	0	2	0	7	1	8	4	4	41	11	7	11759039	11759039	11759039	15697929	15697929	15697929	14104862	14104862	14104862	7363000	7363000	7363000	0	0	0	0	1.70082e-07	0.0833333	0	0	4.45919e-07	0.21875	6.37027e-08	0.03125	5.6718e-07	0.275862	2.8359e-07	0.137931	2.8359e-07	0.137931	5.56838e-06	2.73333	1.49396e-06	0.733333	9.50699e-07	0.466667	0
144	0	0	4	0	2	0	9	6	4	31	3	2	18869764	18869764	18869764	11929592	11929592	11929592	11923294	11923294	11923294	6914654	6914654	6914654	0	0	0	0	2.11979e-07	0.105263	0	0	1.6765e-07	0.0833333	0	0	7.54825e-07	0.375	5.03217e-07	0.25	3.35478e-07	0.166667	4.48323e-06	2.21429	4.33861e-07	0.214286	2.89241e-07	0.142857	0
145	0	0	2	0	7	0	3	1	2	32	5	4	13712632	13712632	13712632	19070066	19070066	19070066	8299787	8299787	8299787	7799398	7799398	7799398	0	0	0	0	1.45851e-07	0.0714286	0	0	3.67067e-07	0.179487	0	0	3.61455e-07	0.176471	1.20485e-07	0.0588235	2.4097e-07	0.117647	4.10288e-06	2	6.41075e-07	0.3125	5.1286e-07	0.25	0
146	0	0	0	0	5	1	18	4	4	55	5	4	14340940	14340940	14340940	13805521	13805521	13805521	14251886	14251886	14251886	8704607	8704607	8704607	0	0	0	0	0	0	0	0	3.62174e-07	0.185185	7.24348e-08	0.037037	1.26299e-06	0.642857	2.80665e-07	0.142857	2.80665e-07	0.142857	6.31849e-06	3.23529	5.74408e-07	0.294118	4.59527e-07	0.235294	0
147	0	1	1	0	3	0	13	2	5	36	8	7	13482284	13482284	13482284	15316147	15316147	15316147	14860083	14860083	14860083	8790503	8790503	8790503	0	0	7.41714e-08	0.0384615	7.41714e-08	0.0384615	0	0	1.95872e-07	0.103448	0	0	8.74827e-07	0.464286	1.34589e-07	0.0714286	3.36472e-07	0.178571	4.09533e-06	2.11765	9.10073e-07	0.470588	7.96314e-07	0.411765	0
148	0	0	2	0	2	0	18	4	7	38	6	2	16723440	16723440	16723440	12014816	12014816	12014816	16174389	16174389	16174389	6725934	6725934	6725934	0	0	0	0	1.19593e-07	0.0606061	0	0	1.66461e-07	0.0869565	0	0	1.11287e-06	0.580645	2.47305e-07	0.129032	4.32783e-07	0.225806	5.64977e-06	2.92308	8.92069e-07	0.461538	2.97356e-07	0.153846	0
149	1	0	4	2	0	1	11	7	6	23	2	5	15326997	15326997	15326997	15677317	15677317	15677317	11553235	11553235	11553235	3715433	3715433	3715433	6.52444e-08	0.030303	0	0	2.60977e-07	0.121212	1.27573e-07	0.0588235	0	0	6.37864e-08	0.0294118	9.52114e-07	0.44	6.05891e-07	0.28	5.19335e-07	0.24	6.1904e-06	2.875	5.38295e-07	0.25	1.34574e-06	0.625	0
150	2	0	1	0	2	0	10	3	5	20	5	3	14681179	14681179	14681179	10136061	10136061	10136061	16327748	16327748	16327748	3114302	3114302	3114302	1.36229e-07	0.0606061	0	0	6.81144e-08	0.030303	0	0	1.97315e-07	0.0869565	0	0	6.12454e-07	0.27027	1.83736e-07	0.0810811	3.06227e-07	0.135135	6.42198e-06	2.85714	1.6055e-06	0.714286	9.63298e-07	0.428571	0
151	0	0	1	0	6	0	10	3	3	28	2	0	12313008	12313008	12313008	13169740	13169740	13169740	12337384	12337384	12337384	4653941	4653941	4653941	0	0	0	0	8.12149e-08	0.0344828	0	0	4.5559e-07	0.193548	0	0	8.10545e-07	0.344828	2.43163e-07	0.103448	2.43163e-07	0.103448	6.01641e-06	2.54545	4.29743e-07	0.181818	0	0	0
152	0	0	1	0	5	0	9	3	5	39	4	0	13340259	13340259	13340259	11353984	11353984	11353984	10060447	10060447	10060447	5575045	5575045	5575045	0	0	0	0	7.49611e-08	0.030303	0	0	4.40374e-07	0.178571	0	0	8.94592e-07	0.36	2.98197e-07	0.12	4.96996e-07	0.2	6.99546e-06	2.78571	7.17483e-07	0.285714	0	0	0
153	0	0	0	0	4	1	7	2	0	7	1	0	12475210	12475210	12475210	12119462	12119462	12119462	8291882	8291882	8291882	2839272	2839272	2839272	0	0	0	0	0	0	0	0	3.30048e-07	0.117647	8.25119e-08	0.0294118	8.44199e-07	0.304348	2.412e-07	0.0869565	0	0	2.46542e-06	0.875	3.52203e-07	0.125	0	0	0
154	1	0	1	0	1	0	8	3	3	26	4	4	11304331	11304331	11304331	7889550	7889550	7889550	9500588	9500588	9500588	5494707	5494707	5494707	8.84617e-08	0.030303	0	0	8.84617e-08	0.030303	0	0	1.2675e-07	0.0434783	0	0	8.42053e-07	0.285714	3.1577e-07	0.107143	3.1577e-07	0.107143	4.73183e-06	1.625	7.27973e-07	0.25	7.27973e-07	0.25	0
155	1	0	3	0	16	0	1	13	1	4	8	0	13456550	13456550	13456550	12753528	12753528	12753528	6407866	6407866	6407866	2843753	2843753	2843753	7.43133e-08	0.0263158	0	0	2.2294e-07	0.0789474	0	0	1.25455e-06	0.444444	0	0	1.56058e-07	0.0555556	2.02876e-06	0.722222	1.56058e-07	0.0555556	1.40659e-06	0.5	2.81318e-06	1	0	0	0
156	1	0	8	0	19	0	7	35	2	17	3	0	16010052	16010052	16010052	11143142	11143142	11143142	4871846	4871846	4871846	2823005	2823005	2823005	6.24608e-08	0.0217391	0	0	4.99686e-07	0.173913	0	0	1.70508e-06	0.59375	0	0	1.43683e-06	0.5	7.18414e-06	2.5	4.10522e-07	0.142857	6.02195e-06	2.125	1.0627e-06	0.375	0	0	0
157	0	0	2	1	18	0	15	47	8	12	5	1	9580837	9580837	9580837	13696183	13696183	13696183	12654771	12654771	12654771	3016468	3016468	3016468	0	0	0	0	2.0875e-07	0.08	7.3013e-08	0.0285714	1.31423e-06	0.514286	0	0	1.18532e-06	0.46875	3.71401e-06	1.46875	6.32173e-07	0.25	3.97816e-06	1.5	1.65757e-06	0.625	3.31514e-07	0.125	0
158	0	0	2	0	12	0	20	66	12	60	8	5	12624246	12624246	12624246	11955055	11955055	11955055	15339884	15339884	15339884	8740241	8740241	8740241	0	0	0	0	1.58425e-07	0.0769231	0	0	1.00376e-06	0.5	0	0	1.30379e-06	0.625	4.30251e-06	2.0625	7.82274e-07	0.375	6.8648e-06	3.33333	9.15307e-07	0.444444	5.72067e-07	0.277778	0
159	0	0	1	0	22	0	36	64	12	67	4	3	13842254	13842254	13842254	13359376	13359376	13359376	14427344	14427344	14427344	9718831	9718831	9718831	0	0	0	0	7.22426e-08	0.037037	0	0	1.64678e-06	0.846154	0	0	2.49526e-06	1.28571	4.43602e-06	2.28571	8.31754e-07	0.428571	6.89383e-06	3.52632	4.11572e-07	0.210526	3.08679e-07	0.157895	0
160	1	0	3	0	24	0	38	43	14	78	10	4	14880550	14880550	14880550	14407772	14407772	14407772	12264504	12264504	12264504	11112244	11112244	11112244	6.72018e-08	0.0357143	0	0	2.01605e-07	0.107143	0	0	1.66577e-06	0.857143	0	0	3.09837e-06	1.65217	3.50605e-06	1.86957	1.14151e-06	0.608696	7.01928e-06	3.71429	8.99908e-07	0.47619	3.59963e-07	0.190476	0
161	0	4	15	0	15	0	21	32	6	16	8	2	15434069	15434069	15434069	12004245	12004245	12004245	12368996	12368996	12368996	3748619	3748619	3748619	0	0	2.59167e-07	0.114286	9.71876e-07	0.428571	0	0	1.24956e-06	0.555556	0	0	1.69779e-06	0.7	2.58711e-06	1.06667	4.85084e-07	0.2	4.26824e-06	2	2.13412e-06	1	5.3353e-07	0.25	0
162	0	0	2	0	7	0	5	4	3	5	6	0	13472392	13472392	13472392	9262355	9262355	9262355	10058576	10058576	10058576	2975014	2975014	2975014	0	0	0	0	1.48452e-07	0.0540541	0	0	7.55747e-07	0.269231	0	0	4.97088e-07	0.172414	3.97671e-07	0.137931	2.98253e-07	0.103448	1.68066e-06	0.625	2.0168e-06	0.75	0	0	0
163	0	0	2	1	3	0	4	1	2	3	0	0	13232306	13232306	13232306	11288475	11288475	11288475	4974336	4974336	4974336	2444518	2444518	2444518	0	0	0	0	1.51145e-07	0.047619	8.85859e-08	0.030303	2.65758e-07	0.0909091	0	0	8.04127e-07	0.235294	2.01032e-07	0.0588235	4.02064e-07	0.117647	1.22724e-06	0.428571	0	0	0	0	0

## Sheet: Data S4-Mouse_PolG-exominus_bin
BIN_NUM	A>T_COUNT	A>C_COUNT	A>G_COUNT	T>A_COUNT	T>C_COUNT	T>G_COUNT	C>A_COUNT	C>T_COUNT	C>G_COUNT	G>A_COUNT	G>T_COUNT	G>C_COUNT	A>T_DENOM	A>C_DENOM	A>G_DENOM	T>A_DENOM	T>C_DENOM	T>G_DENOM	C>A_DENOM	C>T_DENOM	C>G_DENOM	G>A_DENOM	G>T_DENOM	G>C_DENOM	A>T_Freq	A>T_Density	A>C_Freq	A>C_Density	A>G_Freq	A>G_Density	T>A_Freq	T>A_Density	T>C_Freq	T>C_Density	T>G_Freq	T>G_Density	C>A_Freq	C>A_Density	C>T_Freq	C>T_Density	C>G_Freq	C>G_Density	G>A_Freq	G>A_Density	G>T_Freq	G>T_Density	G>C_Freq	G>C_Density
1	12	0	34	11	29	2	0	18	1	19	2	4	73330	73330	73330	59962	59962	59962	31094	31094	31094	32463	32463	32463	0.000163644	0.292683	0	0	0.000463657	0.829268	0.00018345	0.44	0.00048364	1.16	3.33545e-05	0.08	0	0	0.00057889	1	3.21605e-05	0.0555556	0.000585282	1.1875	6.16086e-05	0.125	0.000123217	0.25
2	25	2	33	8	25	0	1	22	0	20	0	5	104809	104809	104809	62652	62652	62652	45391	45391	45391	41076	41076	41076	0.000238529	0.735294	1.90823e-05	0.0588235	0.000314858	0.970588	0.000127689	0.333333	0.00039903	1.04167	0	0	2.20308e-05	0.0434783	0.000484678	0.956522	0	0	0.000486902	1.05263	0	0	0.000121726	0.263158
3	35	1	41	23	44	1	0	37	1	28	6	7	124546	124546	124546	93963	93963	93963	78772	78772	78772	72375	72375	72375	0.000281021	0.897436	8.02916e-06	0.025641	0.000329196	1.05128	0.000244777	0.92	0.000468269	1.76	1.06425e-05	0.04	0	0	0.00046971	1.6087	1.26949e-05	0.0434783	0.000386874	2.15385	8.29016e-05	0.461538	9.67185e-05	0.538462
4	25	2	46	4	38	1	2	40	3	20	1	0	119740	119740	119740	83658	83658	83658	82151	82151	82151	47832	47832	47832	0.000208786	0.625	1.67029e-05	0.05	0.000384166	1.15	4.78137e-05	0.137931	0.00045423	1.31034	1.19534e-05	0.0344828	2.43454e-05	0.125	0.000486908	2.5	3.65181e-05	0.1875	0.00041813	1.33333	2.09065e-05	0.0666667	0	0
5	33	1	26	3	26	0	3	26	1	23	4	7	106169	106169	106169	75727	75727	75727	43009	43009	43009	39271	39271	39271	0.000310825	0.846154	9.41895e-06	0.025641	0.000244893	0.666667	3.9616e-05	0.12	0.000343339	1.04	0	0	6.97528e-05	0.130435	0.000604525	1.13043	2.32509e-05	0.0434783	0.000585674	1.76923	0.000101856	0.307692	0.000178249	0.538462
6	13	0	24	4	20	2	0	36	0	12	1	3	72447	72447	72447	47238	47238	47238	43764	43764	43764	22444	22444	22444	0.000179442	0.481481	0	0	0.000331277	0.888889	8.46776e-05	0.133333	0.000423388	0.666667	4.23388e-05	0.0666667	0	0	0.000822594	1.125	0	0	0.000534664	1.09091	4.45553e-05	0.0909091	0.000133666	0.272727
7	26	2	12	3	27	3	1	35	0	16	0	2	44934	44934	44934	50396	50396	50396	53669	53669	53669	18198	18198	18198	0.000578626	0.590909	4.45097e-05	0.0454545	0.000267058	0.272727	5.95285e-05	0.130435	0.000535757	1.17391	5.95285e-05	0.130435	1.86327e-05	0.0769231	0.000652146	2.69231	0	0	0.000879217	0.8	0	0	0.000109902	0.1
8	15	0	27	13	22	0	0	9	0	18	1	5	85831	85831	85831	46828	46828	46828	25135	25135	25135	40807	40807	40807	0.000174762	0.348837	0	0	0.000314572	0.627907	0.000277612	0.5	0.000469804	0.846154	0	0	0	0	0.000358066	0.818182	0	0	0.000441101	0.9	2.45056e-05	0.05	0.000122528	0.25
9	26	5	48	15	40	2	3	18	2	23	4	2	117720	117720	117720	71751	71751	71751	28708	28708	28708	57642	57642	57642	0.000220863	0.702703	4.24737e-05	0.135135	0.000407747	1.2973	0.000209056	0.576923	0.000557484	1.53846	2.78742e-05	0.0769231	0.0001045	0.130435	0.000627003	0.782609	6.9667e-05	0.0869565	0.000399015	1.64286	6.93938e-05	0.285714	3.46969e-05	0.142857
10	21	1	32	6	32	1	0	31	1	9	2	4	91147	91147	91147	63260	63260	63260	63024	63024	63024	32723	32723	32723	0.000230397	0.6	1.09713e-05	0.0285714	0.000351081	0.914286	9.48467e-05	0.222222	0.000505849	1.18519	1.58078e-05	0.037037	0	0	0.000491876	1.55	1.5867e-05	0.05	0.000275036	0.5	6.11191e-05	0.111111	0.000122238	0.222222
11	17	1	32	7	26	2	5	19	1	18	0	5	69229	69229	69229	54141	54141	54141	38391	38391	38391	36840	36840	36840	0.000245562	0.414634	1.44448e-05	0.0243902	0.000462234	0.780488	0.000129292	0.241379	0.000480228	0.896552	3.69406e-05	0.0689655	0.000130239	0.263158	0.000494908	1	2.60478e-05	0.0526316	0.000488599	1.63636	0	0	0.000135722	0.454545
12	5	2	11	1	11	1	0	7	0	4	0	0	23338	23338	23338	16878	16878	16878	12772	12772	12772	7305	7305	7305	0.000214243	0.104167	8.56971e-05	0.0416667	0.000471334	0.229167	5.92487e-05	0.047619	0.000651736	0.52381	5.92487e-05	0.047619	0	0	0.000548074	0.5	0	0	0.00054757	0.235294	0	0	0	0
13	12	0	14	5	6	0	0	6	0	5	1	2	38954	38954	38954	17584	17584	17584	11570	11570	11570	13563	13563	13563	0.000308056	0.27907	0	0	0.000359398	0.325581	0.000284349	0.227273	0.000341219	0.272727	0	0	0	0	0.000518583	0.285714	0	0	0.00036865	0.357143	7.373e-05	0.0714286	0.00014746	0.142857
14	13	0	18	5	13	2	0	9	0	10	0	1	44224	44224	44224	23917	23917	23917	20033	20033	20033	15870	15870	15870	0.000293958	0.325	0	0	0.000407019	0.45	0.000209056	0.178571	0.000543546	0.464286	8.36225e-05	0.0714286	0	0	0.000449259	0.692308	0	0	0.00063012	0.526316	0	0	6.3012e-05	0.0526316
15	9	1	12	9	17	1	0	5	0	13	2	2	55172	55172	55172	38824	38824	38824	17823	17823	17823	25913	25913	25913	0.000163126	0.2	1.81251e-05	0.0222222	0.000217502	0.266667	0.000231815	0.375	0.000437873	0.708333	2.57573e-05	0.0416667	0	0	0.000280536	0.333333	0	0	0.000501679	0.8125	7.71813e-05	0.125	7.71813e-05	0.125
16	11	2	31	9	18	0	0	8	1	8	1	4	67839	67839	67839	36524	36524	36524	22743	22743	22743	22862	22862	22862	0.000162149	0.261905	2.94816e-05	0.047619	0.000456964	0.738095	0.000246413	0.333333	0.000492827	0.666667	0	0	0	0	0.000351757	0.363636	4.39696e-05	0.0454545	0.000349926	0.888889	4.37407e-05	0.111111	0.000174963	0.444444
17	16	0	25	1	30	0	0	29	2	6	1	0	75084	75084	75084	49716	49716	49716	38960	38960	38960	14868	14868	14868	0.000213095	0.470588	0	0	0.00033296	0.735294	2.01142e-05	0.0333333	0.000603427	1	0	0	0	0	0.000744353	1.52632	5.13347e-05	0.105263	0.000403551	0.352941	6.72585e-05	0.0588235	0	0
18	28	2	36	12	39	1	0	25	0	25	1	2	92465	92465	92465	80241	80241	80241	53831	53831	53831	45789	45789	45789	0.000302817	0.651163	2.16298e-05	0.0465116	0.000389337	0.837209	0.000149549	0.545455	0.000486036	1.77273	1.24625e-05	0.0454545	0	0	0.000464416	1.08696	0	0	0.000545983	2.08333	2.18393e-05	0.0833333	4.36786e-05	0.166667
19	43	1	58	4	39	1	4	28	1	11	3	2	134336	134336	134336	68853	68853	68853	71056	71056	71056	37438	37438	37438	0.000320093	1.22857	7.44402e-06	0.0285714	0.000431753	1.65714	5.80948e-05	0.190476	0.000566424	1.85714	1.45237e-05	0.047619	5.62936e-05	0.148148	0.000394055	1.03704	1.40734e-05	0.037037	0.000293819	0.647059	8.01325e-05	0.176471	5.34217e-05	0.117647
20	45	3	40	11	44	1	4	38	4	31	4	3	130866	130866	130866	86902	86902	86902	104716	104716	104716	68088	68088	68088	0.000343863	1.66667	2.29242e-05	0.111111	0.000305656	1.48148	0.000126579	0.44	0.000506317	1.76	1.15072e-05	0.04	3.81986e-05	0.166667	0.000362886	1.58333	3.81986e-05	0.166667	0.000455293	1.29167	5.87475e-05	0.166667	4.40606e-05	0.125
21	24	0	45	12	45	1	8	43	3	44	3	5	109193	109193	109193	98837	98837	98837	98799	98799	98799	98309	98309	98309	0.000219794	0.615385	0	0	0.000412114	1.15385	0.000121412	0.375	0.000455295	1.40625	1.01177e-05	0.03125	8.09725e-05	0.615385	0.000435227	3.30769	3.03647e-05	0.230769	0.000447568	2.75	3.0516e-05	0.1875	5.086e-05	0.3125
22	18	1	35	6	43	1	1	16	1	22	2	0	96564	96564	96564	76580	76580	76580	32343	32343	32343	42816	42816	42816	0.000186405	0.486486	1.03558e-05	0.027027	0.000362454	0.945946	7.83494e-05	0.214286	0.000561504	1.53571	1.30582e-05	0.0357143	3.09186e-05	0.0588235	0.000494697	0.941176	3.09186e-05	0.0588235	0.000513827	1.22222	4.67115e-05	0.111111	0	0
23	20	3	28	9	28	2	0	9	1	17	3	1	64149	64149	64149	47125	47125	47125	29325	29325	29325	30175	30175	30175	0.000311774	0.526316	4.67661e-05	0.0789474	0.000436484	0.736842	0.000190981	0.333333	0.000594164	1.03704	4.24403e-05	0.0740741	0	0	0.000306905	0.45	3.41006e-05	0.05	0.00056338	1.13333	9.942e-05	0.2	3.314e-05	0.0666667
24	19	2	19	4	22	3	0	22	2	15	0	2	74279	74279	74279	52205	52205	52205	39007	39007	39007	30010	30010	30010	0.000255792	0.703704	2.69255e-05	0.0740741	0.000255792	0.703704	7.6621e-05	0.121212	0.000421416	0.666667	5.74658e-05	0.0909091	0	0	0.000564001	1.22222	5.12728e-05	0.111111	0.000499833	0.681818	0	0	6.66445e-05	0.0909091
25	20	1	30	15	36	2	2	22	1	20	3	6	62865	62865	62865	76526	76526	76526	41804	41804	41804	51156	51156	51156	0.000318142	0.625	1.59071e-05	0.03125	0.000477213	0.9375	0.000196012	0.625	0.000470428	1.5	2.61349e-05	0.0833333	4.78423e-05	0.0869565	0.000526265	0.956522	2.39212e-05	0.0434783	0.000390961	0.952381	5.86441e-05	0.142857	0.000117288	0.285714
26	17	1	32	6	47	0	5	27	4	20	1	1	69929	69929	69929	55264	55264	55264	51310	51310	51310	46801	46801	46801	0.000243104	0.435897	1.43002e-05	0.025641	0.000457607	0.820513	0.00010857	0.222222	0.000850463	1.74074	0	0	9.74469e-05	0.294118	0.000526213	1.58824	7.79575e-05	0.235294	0.000427341	1.17647	2.13671e-05	0.0588235	2.13671e-05	0.0588235
27	16	1	25	8	22	0	2	22	3	11	2	0	61630	61630	61630	42425	42425	42425	26767	26767	26767	32785	32785	32785	0.000259614	0.615385	1.62259e-05	0.0384615	0.000405647	0.961538	0.000188568	0.242424	0.000518562	0.666667	0	0	7.47189e-05	0.0666667	0.000821908	0.733333	0.000112078	0.1	0.000335519	1	6.10035e-05	0.181818	0	0
28	25	0	9	11	29	0	4	34	6	15	1	0	53469	53469	53469	65957	65957	65957	58586	58586	58586	24206	24206	24206	0.000467561	0.735294	0	0	0.000168322	0.264706	0.000166775	0.423077	0.00043968	1.11538	0	0	6.82757e-05	0.166667	0.000580343	1.41667	0.000102414	0.25	0.000619681	0.9375	4.13121e-05	0.0625	0	0
29	24	0	33	6	38	4	3	36	4	14	1	3	67315	67315	67315	51109	51109	51109	47183	47183	47183	31777	31777	31777	0.000356533	0.666667	0	0	0.000490232	0.916667	0.000117396	0.193548	0.000743509	1.22581	7.82641e-05	0.129032	6.35822e-05	0.111111	0.000762987	1.33333	8.47763e-05	0.148148	0.00044057	2.33333	3.14693e-05	0.166667	9.44079e-05	0.5
30	17	3	28	10	26	2	2	33	2	5	1	4	60571	60571	60571	51453	51453	51453	44577	44577	44577	10242	10242	10242	0.000280662	0.586207	4.95287e-05	0.103448	0.000462267	0.965517	0.000194352	0.27027	0.000505316	0.702703	3.88704e-05	0.0540541	4.48662e-05	0.08	0.000740292	1.32	4.48662e-05	0.08	0.000488186	0.555556	9.76372e-05	0.111111	0.000390549	0.444444
31	25	3	22	9	25	2	1	39	3	10	1	0	52295	52295	52295	65933	65933	65933	44297	44297	44297	16053	16053	16053	0.000478057	0.757576	5.73669e-05	0.0909091	0.00042069	0.666667	0.000136502	0.333333	0.000379173	0.925926	3.03338e-05	0.0740741	2.25749e-05	0.04	0.000880421	1.56	6.77247e-05	0.12	0.000622937	0.666667	6.22937e-05	0.0666667	0	0
32	16	0	24	12	31	1	4	31	1	13	2	1	56135	56135	56135	47781	47781	47781	41011	41011	41011	23608	23608	23608	0.000285027	0.457143	0	0	0.000427541	0.685714	0.000251146	0.413793	0.000648793	1.06897	2.09288e-05	0.0344828	9.75348e-05	0.148148	0.000755895	1.14815	2.43837e-05	0.037037	0.000550661	1.44444	8.4717e-05	0.222222	4.23585e-05	0.111111
33	37	0	45	13	58	4	6	61	3	13	2	3	128007	128007	128007	101225	101225	101225	101329	101329	101329	33159	33159	33159	0.000289047	1.08824	0	0	0.000351543	1.32353	0.000128427	0.619048	0.000572981	2.7619	3.95159e-05	0.190476	5.92131e-05	0.25	0.000601999	2.54167	2.96065e-05	0.125	0.00039205	0.619048	6.03154e-05	0.0952381	9.04732e-05	0.142857
34	37	3	59	23	37	4	2	60	4	28	1	8	155275	155275	155275	94739	94739	94739	105220	105220	105220	97852	97852	97852	0.000238287	1.19355	1.93206e-05	0.0967742	0.000379971	1.90323	0.000242772	0.71875	0.000390547	1.15625	4.22213e-05	0.125	1.90078e-05	0.0740741	0.000570234	2.22222	3.80156e-05	0.148148	0.000286146	2.8	1.02195e-05	0.1	8.17561e-05	0.8
35	29	2	37	18	52	4	8	64	4	15	0	2	129175	129175	129175	138047	138047	138047	113718	113718	113718	47473	47473	47473	0.000224502	0.966667	1.54829e-05	0.0666667	0.000286433	1.23333	0.00013039	0.6	0.000376683	1.73333	2.89756e-05	0.133333	7.03495e-05	0.266667	0.000562796	2.13333	3.51747e-05	0.133333	0.000315969	1.5	0	0	4.21292e-05	0.2
36	33	0	31	13	42	0	7	54	1	7	3	2	88325	88325	88325	88755	88755	88755	87498	87498	87498	29080	29080	29080	0.00037362	1	0	0	0.000350977	0.939394	0.000146471	0.382353	0.000473213	1.23529	0	0	8.00018e-05	0.304348	0.000617157	2.34783	1.14288e-05	0.0434783	0.000240715	0.7	0.000103164	0.3	6.87758e-05	0.2
37	31	0	29	14	37	0	1	23	1	5	1	2	71112	71112	71112	72600	72600	72600	48486	48486	48486	19336	19336	19336	0.000435932	0.815789	0	0	0.000407807	0.763158	0.000192837	0.4375	0.000509642	1.15625	0	0	2.06245e-05	0.0714286	0.000474364	1.64286	2.06245e-05	0.0714286	0.000258585	0.3125	5.1717e-05	0.0625	0.000103434	0.125
38	12	0	24	4	22	0	0	10	2	10	1	0	61384	61384	61384	51350	51350	51350	22266	22266	22266	25795	25795	25795	0.000195491	0.352941	0	0	0.000390981	0.705882	7.78968e-05	0.148148	0.000428432	0.814815	0	0	0	0	0.000449115	0.416667	8.9823e-05	0.0833333	0.000387672	0.666667	3.87672e-05	0.0666667	0	0
39	24	0	21	7	24	0	2	25	2	13	1	3	63245	63245	63245	50383	50383	50383	45111	45111	45111	29153	29153	29153	0.000379477	0.774194	0	0	0.000332042	0.677419	0.000138936	0.233333	0.000476351	0.8	0	0	4.43351e-05	0.0606061	0.000554189	0.757576	4.43351e-05	0.0606061	0.000445923	2.16667	3.43018e-05	0.166667	0.000102905	0.5
40	19	0	21	8	31	0	2	52	2	7	0	0	52542	52542	52542	51497	51497	51497	56903	56903	56903	10117	10117	10117	0.000361615	0.475	0	0	0.00039968	0.525	0.000155349	0.421053	0.000601977	1.63158	0	0	3.51475e-05	0.0714286	0.000913836	1.85714	3.51475e-05	0.0714286	0.000691905	0.538462	0	0	0	0
41	22	5	12	2	21	4	2	27	0	9	1	1	68149	68149	68149	31015	31015	31015	46899	46899	46899	21282	21282	21282	0.000322822	0.55	7.33686e-05	0.125	0.000176085	0.3	6.44849e-05	0.0833333	0.000677092	0.875	0.00012897	0.166667	4.26448e-05	0.0769231	0.000575705	1.03846	0	0	0.000422893	0.9	4.69881e-05	0.1	4.69881e-05	0.1
42	21	1	24	0	16	2	5	30	0	5	0	0	70857	70857	70857	42691	42691	42691	46119	46119	46119	17202	17202	17202	0.000296372	0.65625	1.41129e-05	0.03125	0.00033871	0.75	0	0	0.000374786	0.64	4.68483e-05	0.08	0.000108415	0.166667	0.000650491	1	0	0	0.000290664	0.384615	0	0	0	0
43	20	2	29	9	19	4	1	31	1	13	1	0	68925	68925	68925	54162	54162	54162	64612	64612	64612	27978	27978	27978	0.00029017	0.625	2.9017e-05	0.0625	0.000420747	0.90625	0.000166168	0.230769	0.000350799	0.487179	7.38525e-05	0.102564	1.5477e-05	0.04	0.000479787	1.24	1.5477e-05	0.04	0.000464651	3.25	3.57424e-05	0.25	0	0
44	16	0	7	3	29	0	3	21	2	7	0	2	51350	51350	51350	61514	61514	61514	39985	39985	39985	6502	6502	6502	0.000311587	0.421053	0	0	0.000136319	0.184211	4.87694e-05	0.115385	0.000471437	1.11538	0	0	7.50281e-05	0.15	0.000525197	1.05	5.00188e-05	0.1	0.00107659	0.4375	0	0	0.000307598	0.125
45	17	2	30	3	30	2	1	29	0	12	2	2	65965	65965	65965	45765	45765	45765	34441	34441	34441	25469	25469	25469	0.000257712	0.5	3.03191e-05	0.0588235	0.000454787	0.882353	6.55523e-05	0.0967742	0.000655523	0.967742	4.37015e-05	0.0645161	2.90352e-05	0.030303	0.00084202	0.878788	0	0	0.000471161	6	7.85268e-05	1	7.85268e-05	1
46	18	1	23	2	22	2	5	31	1	1	1	0	41167	41167	41167	38323	38323	38323	42845	42845	42845	2251	2251	2251	0.000437243	0.514286	2.42913e-05	0.0285714	0.0005587	0.657143	5.2188e-05	0.0714286	0.000574068	0.785714	5.2188e-05	0.0714286	0.0001167	0.178571	0.000723538	1.10714	2.33399e-05	0.0357143	0.000444247	0.111111	0.000444247	0.111111	0	0
47	22	0	13	5	12	1	1	16	1	2	0	0	39851	39851	39851	31097	31097	31097	31183	31183	31183	9616	9616	9616	0.000552056	0.55	0	0	0.000326215	0.325	0.000160787	0.16129	0.000385889	0.387097	3.21574e-05	0.0322581	3.20688e-05	0.0454545	0.0005131	0.727273	3.20688e-05	0.0454545	0.000207987	0.285714	0	0	0	0
48	18	1	22	6	18	1	1	10	0	0	0	1	46888	46888	46888	35305	35305	35305	24591	24591	24591	8032	8032	8032	0.000383894	0.391304	2.13274e-05	0.0217391	0.000469203	0.478261	0.000169948	0.24	0.000509843	0.72	2.83246e-05	0.04	4.06653e-05	0.0344828	0.000406653	0.344828	0	0	0		0		0.000124502	inf
49	21	1	18	1	13	0	0	31	0	0	0	0	48068	48068	48068	26471	26471	26471	31225	31225	31225	0	0	0	0.000436881	0.6	2.08039e-05	0.0285714	0.00037447	0.514286	3.77772e-05	0.05	0.000491103	0.65	0	0	0	0	0.000992794	0.96875	0	0		0		0		0
50	20	1	23	3	29	2	2	38	1	5	1	1	61888	61888	61888	34400	34400	34400	55231	55231	55231	23634	23634	23634	0.000323164	0.571429	1.61582e-05	0.0285714	0.000371639	0.657143	8.72093e-05	0.0967742	0.000843023	0.935484	5.81395e-05	0.0645161	3.62115e-05	0.105263	0.000688019	2	1.81058e-05	0.0526316	0.00021156	0.333333	4.23119e-05	0.0666667	4.23119e-05	0.0666667
51	14	0	12	4	32	4	1	18	0	11	0	2	66408	66408	66408	58593	58593	58593	35891	35891	35891	28928	28928	28928	0.000210818	0.358974	0	0	0.000180701	0.307692	6.82675e-05	0.153846	0.00054614	1.23077	6.82675e-05	0.153846	2.78621e-05	0.05	0.000501518	0.9	0	0	0.000380254	0.733333	0	0	6.91372e-05	0.133333
52	7	1	12	1	10	1	0	4	0	4	0	1	34035	34035	34035	23834	23834	23834	15608	15608	15608	10051	10051	10051	0.000205671	0.21875	2.93815e-05	0.03125	0.000352578	0.375	4.19569e-05	0.030303	0.000419569	0.30303	4.19569e-05	0.030303	0	0	0.000256279	0.210526	0	0	0.00039797	0.25	0	0	9.94926e-05	0.0625
53	20	3	25	13	30	0	2	18	1	12	0	0	57753	57753	57753	56365	56365	56365	31884	31884	31884	29300	29300	29300	0.000346302	0.714286	5.19454e-05	0.107143	0.000432878	0.892857	0.00023064	0.371429	0.000532245	0.857143	0	0	6.27274e-05	0.0769231	0.000564546	0.692308	3.13637e-05	0.0384615	0.000409556	1.09091	0	0	0	0
54	22	2	24	7	53	4	4	29	5	10	2	2	67367	67367	67367	83617	83617	83617	62878	62878	62878	27344	27344	27344	0.000326569	0.709677	2.96881e-05	0.0645161	0.000356258	0.774194	8.3715e-05	0.241379	0.000633842	1.82759	4.78372e-05	0.137931	6.36153e-05	0.266667	0.000461211	1.93333	7.95191e-05	0.333333	0.000365711	0.4	7.31422e-05	0.08	7.31422e-05	0.08
55	24	5	28	20	51	1	3	24	2	37	4	8	100987	100987	100987	93967	93967	93967	48119	48119	48119	79722	79722	79722	0.000237654	0.8	4.95113e-05	0.166667	0.000277263	0.933333	0.000212841	0.606061	0.000542744	1.54545	1.0642e-05	0.030303	6.23454e-05	0.142857	0.000498763	1.14286	4.15636e-05	0.0952381	0.000464113	2.3125	5.01744e-05	0.25	0.000100349	0.5
56	26	2	37	18	41	1	6	37	2	28	4	3	101278	101278	101278	109402	109402	109402	70793	70793	70793	53993	53993	53993	0.000256719	0.764706	1.97476e-05	0.0588235	0.000365331	1.08824	0.000164531	0.666667	0.000374765	1.51852	9.1406e-06	0.037037	8.47541e-05	0.24	0.000522651	1.48	2.82514e-05	0.08	0.000518586	2	7.40837e-05	0.285714	5.55628e-05	0.214286
57	34	4	53	17	49	4	6	65	3	25	7	8	141127	141127	141127	106204	106204	106204	101229	101229	101229	62079	62079	62079	0.000240918	1.25926	2.83433e-05	0.148148	0.000375548	1.96296	0.000160069	0.62963	0.000461376	1.81481	3.76634e-05	0.148148	5.92716e-05	0.214286	0.000642108	2.32143	2.96358e-05	0.107143	0.000402713	1.38889	0.00011276	0.388889	0.000128868	0.444444
58	26	4	45	17	70	4	6	66	3	34	3	6	136262	136262	136262	129122	129122	129122	140688	140688	140688	90204	90204	90204	0.000190809	0.787879	2.93552e-05	0.121212	0.000330246	1.36364	0.000131658	0.515152	0.000542123	2.12121	3.09785e-05	0.121212	4.26476e-05	0.24	0.000469123	2.64	2.13238e-05	0.12	0.000376923	3.77778	3.32579e-05	0.333333	6.65159e-05	0.666667
59	38	0	28	15	48	3	5	50	4	21	1	3	103122	103122	103122	111251	111251	111251	76350	76350	76350	29689	29689	29689	0.000368496	1.40741	0	0	0.000271523	1.03704	0.00013483	0.6	0.000431457	1.92	2.6966e-05	0.12	6.54879e-05	0.15625	0.000654879	1.5625	5.23903e-05	0.125	0.000707333	1.3125	3.36825e-05	0.0625	0.000101048	0.1875
60	52	3	46	12	48	5	5	60	5	36	5	4	112564	112564	112564	101075	101075	101075	128678	128678	128678	63467	63467	63467	0.000461959	2.26087	2.66515e-05	0.130435	0.000408656	2	0.000118724	0.342857	0.000474895	1.37143	4.94682e-05	0.142857	3.88567e-05	0.217391	0.00046628	2.6087	3.88567e-05	0.217391	0.000567224	1.89474	7.87811e-05	0.263158	6.30249e-05	0.210526
61	20	2	23	13	60	4	4	44	11	36	5	7	81811	81811	81811	124523	124523	124523	85389	85389	85389	68667	68667	68667	0.000244466	0.645161	2.44466e-05	0.0645161	0.000281136	0.741935	0.000104398	0.419355	0.000481839	1.93548	3.21226e-05	0.129032	4.68444e-05	0.2	0.000515289	2.2	0.000128822	0.55	0.000524269	2	7.28152e-05	0.277778	0.000101941	0.388889
62	24	2	36	22	45	2	1	36	3	29	4	3	92382	92382	92382	93273	93273	93273	59299	59299	59299	53939	53939	53939	0.000259791	0.774194	2.16492e-05	0.0645161	0.000389686	1.16129	0.000235867	0.709677	0.000482455	1.45161	2.14424e-05	0.0645161	1.68637e-05	0.047619	0.000607093	1.71429	5.05911e-05	0.142857	0.000537644	1.70588	7.41578e-05	0.235294	5.56184e-05	0.176471
63	33	0	28	21	49	2	5	44	3	19	3	6	99555	99555	99555	100663	100663	100663	67912	67912	67912	54181	54181	54181	0.000331475	1.26923	0	0	0.000281252	1.07692	0.000208617	0.567568	0.000486773	1.32432	1.98683e-05	0.0540541	7.36247e-05	0.263158	0.000647897	2.31579	4.41748e-05	0.157895	0.000350676	1.05556	5.537e-05	0.166667	0.00011074	0.333333
64	18	2	31	24	53	2	4	38	8	27	3	2	81156	81156	81156	117221	117221	117221	59036	59036	59036	56736	56736	56736	0.000221795	0.692308	2.46439e-05	0.0769231	0.00038198	1.19231	0.000204741	0.75	0.000452137	1.65625	1.70618e-05	0.0625	6.77553e-05	0.153846	0.000643675	1.46154	0.000135511	0.307692	0.000475888	1.6875	5.28765e-05	0.1875	3.5251e-05	0.125
65	30	1	24	31	64	1	6	52	9	30	1	3	102390	102390	102390	126025	126025	126025	101171	101171	101171	62323	62323	62323	0.000292997	1	9.76658e-06	0.0333333	0.000234398	0.8	0.000245983	1.06897	0.000507836	2.2069	7.93493e-06	0.0344828	5.93055e-05	0.24	0.000513981	2.08	8.89583e-05	0.36	0.000481363	1.875	1.60454e-05	0.0625	4.81363e-05	0.1875
66	47	1	52	15	68	4	4	67	9	39	7	4	139168	139168	139168	130468	130468	130468	112997	112997	112997	72665	72665	72665	0.000337721	1.80769	7.18556e-06	0.0384615	0.000373649	2	0.000114971	0.555556	0.000521201	2.51852	3.06589e-05	0.148148	3.53992e-05	0.121212	0.000592936	2.0303	7.96481e-05	0.272727	0.00053671	2.78571	9.63325e-05	0.5	5.50471e-05	0.285714
67	46	3	57	18	65	6	8	81	10	35	3	2	130021	130021	130021	132671	132671	132671	164431	164431	164431	69845	69845	69845	0.000353789	1.4375	2.30732e-05	0.09375	0.000438391	1.78125	0.000135674	0.5	0.000489934	1.80556	4.52247e-05	0.166667	4.86526e-05	0.444444	0.000492608	4.5	6.08158e-05	0.555556	0.00050111	2.5	4.29523e-05	0.214286	2.86348e-05	0.142857
68	18	1	43	20	59	3	7	47	11	27	0	3	126084	126084	126084	140129	140129	140129	70229	70229	70229	54609	54609	54609	0.000142762	0.45	7.93122e-06	0.025	0.000341042	1.075	0.000142726	1	0.000421041	2.95	2.14088e-05	0.15	9.96739e-05	0.291667	0.000669239	1.95833	0.00015663	0.458333	0.000494424	1.6875	0	0	5.4936e-05	0.1875
69	23	3	53	9	29	1	3	40	1	24	2	4	99591	99591	99591	58590	58590	58590	64777	64777	64777	41722	41722	41722	0.000230945	0.605263	3.01232e-05	0.0789474	0.000532177	1.39474	0.00015361	0.243243	0.000494965	0.783784	1.70678e-05	0.027027	4.63127e-05	0.1875	0.000617503	2.5	1.54376e-05	0.0625	0.000575236	2.66667	4.79363e-05	0.222222	9.58727e-05	0.444444
70	7	0	19	5	19	1	3	18	2	11	1	1	54963	54963	54963	54570	54570	54570	24319	24319	24319	13886	13886	13886	0.000127358	0.2	0	0	0.000345687	0.542857	9.16254e-05	0.172414	0.000348177	0.655172	1.83251e-05	0.0344828	0.00012336	0.115385	0.000740162	0.692308	8.22402e-05	0.0769231	0.000792165	1.1	7.2015e-05	0.1	7.2015e-05	0.1
71	27	1	26	10	28	2	1	32	2	7	0	1	63463	63463	63463	50426	50426	50426	45602	45602	45602	17883	17883	17883	0.000425445	0.710526	1.57572e-05	0.0263158	0.000409688	0.684211	0.00019831	0.344828	0.000555269	0.965517	3.96621e-05	0.0689655	2.19289e-05	0.0434783	0.000701724	1.3913	4.38577e-05	0.0869565	0.000391433	0.7	0	0	5.5919e-05	0.1
72	34	1	23	7	28	3	3	19	4	7	2	4	63840	63840	63840	45541	45541	45541	36438	36438	36438	18522	18522	18522	0.000532581	1.09677	1.56642e-05	0.0322581	0.000360276	0.741935	0.000153708	0.21875	0.000614831	0.875	6.58747e-05	0.09375	8.23316e-05	0.103448	0.000521434	0.655172	0.000109776	0.137931	0.000377929	0.875	0.00010798	0.25	0.000215959	0.5
73	27	1	31	24	36	1	4	40	2	12	1	1	70781	70781	70781	72801	72801	72801	65903	65903	65903	17885	17885	17885	0.000381458	0.675	1.41281e-05	0.025	0.000437971	0.775	0.000329666	1	0.000494499	1.5	1.37361e-05	0.0416667	6.06953e-05	0.181818	0.000606953	1.81818	3.03476e-05	0.0909091	0.000670953	0.857143	5.59128e-05	0.0714286	5.59128e-05	0.0714286
74	32	2	58	9	45	3	3	42	2	13	1	3	128394	128394	128394	77266	77266	77266	71256	71256	71256	41397	41397	41397	0.000249233	1.14286	1.55771e-05	0.0714286	0.000451735	2.07143	0.000116481	0.310345	0.000582404	1.55172	3.88269e-05	0.103448	4.21017e-05	0.12	0.000589424	1.68	2.80678e-05	0.08	0.000314032	0.722222	2.41563e-05	0.0555556	7.2469e-05	0.166667
75	29	3	54	24	76	7	5	67	5	44	5	4	136299	136299	136299	142247	142247	142247	122109	122109	122109	84321	84321	84321	0.000212768	0.90625	2.20104e-05	0.09375	0.000396188	1.6875	0.000168721	1.26316	0.000534282	4	4.92102e-05	0.368421	4.0947e-05	0.16129	0.00054869	2.16129	4.0947e-05	0.16129	0.000521815	2.44444	5.92972e-05	0.277778	4.74378e-05	0.222222
76	30	7	55	16	42	6	9	97	15	40	4	3	175488	175488	175488	102202	102202	102202	166589	166589	166589	97169	97169	97169	0.000170952	0.967742	3.98888e-05	0.225806	0.000313412	1.77419	0.000156553	0.432432	0.000410951	1.13514	5.87073e-05	0.162162	5.40252e-05	0.473684	0.000582271	5.10526	9.0042e-05	0.789474	0.000411654	3.07692	4.11654e-05	0.307692	3.0874e-05	0.230769
77	22	2	59	26	64	9	6	48	8	20	4	2	128364	128364	128364	153880	153880	153880	79432	79432	79432	56397	56397	56397	0.000171388	0.578947	1.55807e-05	0.0526316	0.00045963	1.55263	0.000168963	0.896552	0.000415909	2.2069	5.84871e-05	0.310345	7.55363e-05	0.315789	0.00060429	2.52632	0.000100715	0.421053	0.000354629	1.42857	7.09258e-05	0.285714	3.54629e-05	0.142857
78	31	2	32	18	35	2	1	28	1	23	2	1	98680	98680	98680	75298	75298	75298	47834	47834	47834	37969	37969	37969	0.000314147	0.815789	2.02675e-05	0.0526316	0.000324281	0.842105	0.00023905	0.6	0.00046482	1.16667	2.65611e-05	0.0666667	2.09056e-05	0.0344828	0.000585358	0.965517	2.09056e-05	0.0344828	0.000605757	7.66667	5.26746e-05	0.666667	2.63373e-05	0.333333
79	16	2	14	0	25	1	1	30	1	3	0	0	58471	58471	58471	48638	48638	48638	42742	42742	42742	4012	4012	4012	0.00027364	0.410256	3.4205e-05	0.0512821	0.000239435	0.358974	0	0	0.000514001	0.892857	2.05601e-05	0.0357143	2.33962e-05	0.0454545	0.000701886	1.36364	2.33962e-05	0.0454545	0.000747757	0.272727	0	0	0	0
80	21	1	16	7	17	1	2	23	4	6	0	1	59950	59950	59950	45567	45567	45567	35546	35546	35546	17617	17617	17617	0.000350292	0.617647	1.66806e-05	0.0294118	0.000266889	0.470588	0.00015362	0.225806	0.000373077	0.548387	2.19457e-05	0.0322581	5.62651e-05	0.0666667	0.000647049	0.766667	0.00011253	0.133333	0.00034058	1.2	0	0	5.67634e-05	0.2
81	25	3	20	5	32	0	0	35	0	3	0	1	60581	60581	60581	55190	55190	55190	53316	53316	53316	8781	8781	8781	0.000412671	0.694444	4.95205e-05	0.0833333	0.000330137	0.555556	9.05961e-05	0.178571	0.000579815	1.14286	0	0	0	0	0.000656463	1.2963	0	0	0.000341647	0.333333	0	0	0.000113882	0.111111
82	20	0	34	8	33	1	1	29	2	10	1	0	64020	64020	64020	50327	50327	50327	47902	47902	47902	15964	15964	15964	0.000312402	0.571429	0	0	0.000531084	0.971429	0.00015896	0.333333	0.000655712	1.375	1.987e-05	0.0416667	2.0876e-05	0.0344828	0.000605403	1	4.17519e-05	0.0689655	0.000626409	0.833333	6.26409e-05	0.0833333	0	0
83	28	1	30	7	22	1	2	45	2	10	0	1	63071	63071	63071	43225	43225	43225	51719	51719	51719	22923	22923	22923	0.000443944	0.875	1.58551e-05	0.03125	0.000475654	0.9375	0.000161943	0.212121	0.000508965	0.666667	2.31348e-05	0.030303	3.86705e-05	0.0769231	0.000870086	1.73077	3.86705e-05	0.0769231	0.000436243	1.11111	0	0	4.36243e-05	0.111111
84	14	0	22	4	29	1	1	31	2	8	0	2	42248	42248	42248	43984	43984	43984	36338	36338	36338	13560	13560	13560	0.000331377	0.4	0	0	0.000520735	0.628571	9.09422e-05	0.153846	0.000659331	1.11538	2.27355e-05	0.0384615	2.75194e-05	0.04	0.000853101	1.24	5.50388e-05	0.08	0.000589971	0.571429	0	0	0.000147493	0.142857
85	31	2	37	7	24	3	1	32	3	16	2	0	69039	69039	69039	51564	51564	51564	48707	48707	48707	27028	27028	27028	0.000449022	1	2.89691e-05	0.0645161	0.000535929	1.19355	0.000135754	0.189189	0.000465441	0.648649	5.81801e-05	0.0810811	2.05309e-05	0.0434783	0.00065699	1.3913	6.15928e-05	0.130435	0.000591979	1.77778	7.39973e-05	0.222222	0	0
86	31	3	23	25	40	0	3	34	1	8	0	0	64373	64373	64373	76314	76314	76314	46711	46711	46711	18331	18331	18331	0.000481568	1	4.66034e-05	0.0967742	0.000357293	0.741935	0.000327594	0.925926	0.00052415	1.48148	0	0	6.42247e-05	0.1	0.00072788	1.13333	2.14082e-05	0.0333333	0.000436419	0.666667	0	0	0	0
87	28	1	32	12	48	1	6	63	5	16	1	3	92554	92554	92554	84274	84274	84274	92495	92495	92495	38204	38204	38204	0.000302526	0.8	1.08045e-05	0.0285714	0.000345744	0.914286	0.000142393	0.387097	0.000569571	1.54839	1.18661e-05	0.0322581	6.48684e-05	0.272727	0.000681118	2.86364	5.4057e-05	0.227273	0.000418804	1.33333	2.61753e-05	0.0833333	7.85258e-05	0.25
88	23	9	43	18	49	4	1	44	7	29	3	6	123648	123648	123648	107612	107612	107612	75775	75775	75775	45797	45797	45797	0.000186012	0.793103	7.27873e-05	0.310345	0.000347761	1.48276	0.000167268	0.5625	0.00045534	1.53125	3.71706e-05	0.125	1.3197e-05	0.0416667	0.000580666	1.83333	9.23788e-05	0.291667	0.000633229	1.93333	6.55065e-05	0.2	0.000131013	0.4
89	38	6	52	24	61	3	7	72	7	34	6	12	123154	123154	123154	135062	135062	135062	101074	101074	101074	63274	63274	63274	0.000308557	1.40741	4.87195e-05	0.222222	0.000422236	1.92593	0.000177696	0.96	0.000451644	2.44	2.2212e-05	0.12	6.92562e-05	0.21875	0.000712349	2.25	6.92562e-05	0.21875	0.000537346	2.125	9.48257e-05	0.375	0.000189651	0.75
90	31	1	46	9	61	9	8	60	9	23	4	5	100817	100817	100817	96832	96832	96832	118457	118457	118457	63050	63050	63050	0.000307488	0.861111	9.91896e-06	0.0277778	0.000456272	1.27778	9.29445e-05	0.310345	0.000629957	2.10345	9.29445e-05	0.310345	6.75351e-05	0.363636	0.000506513	2.72727	7.59769e-05	0.409091	0.00036479	1.76923	6.34417e-05	0.307692	7.93021e-05	0.384615
91	39	3	43	16	44	0	2	36	4	11	3	5	106549	106549	106549	86828	86828	86828	64813	64813	64813	39650	39650	39650	0.000366029	1.44444	2.81561e-05	0.111111	0.00040357	1.59259	0.000184272	0.432432	0.000506749	1.18919	0	0	3.0858e-05	0.0769231	0.000555444	1.38462	6.1716e-05	0.153846	0.000277427	1.1	7.5662e-05	0.3	0.000126103	0.5
92	24	2	28	10	48	6	6	40	1	14	1	3	68203	68203	68203	93643	93643	93643	64672	64672	64672	25279	25279	25279	0.000351891	0.774194	2.93242e-05	0.0645161	0.000410539	0.903226	0.000106789	0.30303	0.000512585	1.45455	6.40731e-05	0.181818	9.27759e-05	0.25	0.000618506	1.66667	1.54626e-05	0.0416667	0.000553819	1.16667	3.95585e-05	0.0833333	0.000118676	0.25
93	14	1	24	5	31	2	1	22	2	15	0	4	53748	53748	53748	57469	57469	57469	41745	41745	41745	22789	22789	22789	0.000260475	0.608696	1.86053e-05	0.0434783	0.000446528	1.04348	8.70034e-05	0.138889	0.000539421	0.861111	3.48014e-05	0.0555556	2.3955e-05	0.0454545	0.000527009	1	4.79099e-05	0.0909091	0.000658212	0.789474	0	0	0.000175523	0.210526
94	14	1	25	9	26	1	3	24	2	18	1	0	42836	42836	42836	65007	65007	65007	40099	40099	40099	35802	35802	35802	0.000326828	0.378378	2.33449e-05	0.027027	0.000583621	0.675676	0.000138447	0.243243	0.000399957	0.702703	1.5383e-05	0.027027	7.48148e-05	0.1875	0.000598519	1.5	4.98766e-05	0.125	0.000502765	1.8	2.79314e-05	0.1	0	0
95	13	2	24	11	30	0	3	11	2	4	0	0	59533	59533	59533	57698	57698	57698	25436	25436	25436	16489	16489	16489	0.000218366	0.393939	3.35948e-05	0.0606061	0.000403138	0.727273	0.000190648	0.44	0.000519949	1.2	0	0	0.000117943	0.107143	0.000432458	0.392857	7.86287e-05	0.0714286	0.000242586	0.285714	0	0	0	0
96	19	0	29	11	33	2	6	31	3	13	1	1	58208	58208	58208	43367	43367	43367	50445	50445	50445	25327	25327	25327	0.000326416	0.633333	0	0	0.000498213	0.966667	0.000253649	0.289474	0.000760947	0.868421	4.6118e-05	0.0526316	0.000118941	0.26087	0.000614531	1.34783	5.94707e-05	0.130435	0.000513286	1.44444	3.94836e-05	0.111111	3.94836e-05	0.111111
97	21	1	18	7	34	2	5	28	1	9	2	0	55937	55937	55937	72140	72140	72140	41423	41423	41423	17100	17100	17100	0.000375422	0.512195	1.78773e-05	0.0243902	0.000321791	0.439024	9.70335e-05	0.233333	0.000471306	1.13333	2.77239e-05	0.0666667	0.000120706	0.277778	0.000675953	1.55556	2.41412e-05	0.0555556	0.000526316	0.818182	0.000116959	0.181818	0	0
98	13	1	29	9	17	4	1	13	1	11	1	2	66368	66368	66368	49588	49588	49588	29496	29496	29496	17651	17651	17651	0.000195878	0.361111	1.50675e-05	0.0277778	0.000436958	0.805556	0.000181496	0.25	0.000342825	0.472222	8.06647e-05	0.111111	3.39029e-05	0.0625	0.000440738	0.8125	3.39029e-05	0.0625	0.000623194	0.916667	5.6654e-05	0.0833333	0.000113308	0.166667
99	13	1	19	11	34	3	0	27	0	9	0	2	62823	62823	62823	65500	65500	65500	32898	32898	32898	20214	20214	20214	0.000206931	0.481481	1.59177e-05	0.037037	0.000302437	0.703704	0.000167939	0.314286	0.000519084	0.971429	4.58015e-05	0.0857143	0	0	0.000820719	1	0	0	0.000445236	0.818182	0	0	9.89413e-05	0.181818
100	14	0	20	9	31	2	5	43	1	4	0	3	52107	52107	52107	67294	67294	67294	55414	55414	55414	20782	20782	20782	0.000268678	0.5	0	0	0.000383826	0.714286	0.000133741	0.333333	0.000460665	1.14815	2.97203e-05	0.0740741	9.02299e-05	0.151515	0.000775977	1.30303	1.8046e-05	0.030303	0.000192474	0.333333	0	0	0.000144356	0.25
101	22	0	28	6	31	0	4	47	4	10	1	1	54188	54188	54188	52205	52205	52205	64998	64998	64998	28499	28499	28499	0.000405994	0.594595	0	0	0.00051672	0.756757	0.000114932	0.230769	0.000593813	1.19231	0	0	6.15404e-05	0.148148	0.000723099	1.74074	6.15404e-05	0.148148	0.00035089	1	3.5089e-05	0.1	3.5089e-05	0.1
102	19	1	26	5	25	2	5	29	2	13	0	2	63896	63896	63896	40378	40378	40378	43245	43245	43245	19741	19741	19741	0.000297358	0.487179	1.56504e-05	0.025641	0.000406911	0.666667	0.00012383	0.192308	0.000619149	0.961538	4.95319e-05	0.0769231	0.00011562	0.185185	0.000670598	1.07407	4.62481e-05	0.0740741	0.000658528	1.625	0	0	0.000101312	0.25
103	18	0	19	2	15	0	1	23	1	3	0	0	40002	40002	40002	27127	27127	27127	27586	27586	27586	8284	8284	8284	0.000449978	0.486486	0	0	0.000474976	0.513514	7.37273e-05	0.0625	0.000552955	0.46875	0	0	3.62503e-05	0.04	0.000833756	0.92	3.62503e-05	0.04	0.000362144	0.5	0	0	0	0
104	5	0	15	1	13	1	1	8	0	3	0	0	28401	28401	28401	23750	23750	23750	17188	17188	17188	4539	4539	4539	0.00017605	0.116279	0	0	0.00052815	0.348837	4.21053e-05	0.04	0.000547368	0.52	4.21053e-05	0.04	5.81801e-05	0.0384615	0.000465441	0.307692	0	0	0.000660939	0.5	0	0	0	0
105	11	1	11	3	9	1	0	10	1	1	0	0	26227	26227	26227	15300	15300	15300	16217	16217	16217	3733	3733	3733	0.000419415	0.305556	3.81286e-05	0.0277778	0.000419415	0.305556	0.000196078	0.0967742	0.000588235	0.290323	6.53595e-05	0.0322581	0	0	0.000616637	0.454545	6.16637e-05	0.0454545	0.000267881	0.0909091	0	0	0	0
106	4	2	28	5	12	0	0	16	1	1	0	4	32389	32389	32389	23756	23756	23756	21961	21961	21961	11543	11543	11543	0.000123499	0.137931	6.17494e-05	0.0689655	0.000864491	0.965517	0.000210473	0.142857	0.000505136	0.342857	0	0	0	0	0.000728564	0.615385	4.55353e-05	0.0384615	8.66326e-05	0.1	0	0	0.00034653	0.4
107	12	0	17	7	27	1	2	23	2	2	0	0	40099	40099	40099	47622	47622	47622	34605	34605	34605	13298	13298	13298	0.000299259	0.352941	0	0	0.000423951	0.5	0.000146991	0.212121	0.000566965	0.818182	2.09987e-05	0.030303	5.77951e-05	0.0952381	0.000664644	1.09524	5.77951e-05	0.0952381	0.000150399	0.166667	0	0	0	0
108	17	1	24	1	30	1	0	21	0	12	0	1	57090	57090	57090	54772	54772	54772	36310	36310	36310	19930	19930	19930	0.000297775	0.548387	1.75162e-05	0.0322581	0.000420389	0.774194	1.82575e-05	0.0322581	0.000547725	0.967742	1.82575e-05	0.0322581	0	0	0.000578353	1	0	0	0.000602107	0.705882	0	0	5.01756e-05	0.0588235
109	17	3	33	18	44	2	2	30	5	18	5	1	85969	85969	85969	87889	87889	87889	55254	55254	55254	49073	49073	49073	0.000197746	0.548387	3.48963e-05	0.0967742	0.000383859	1.06452	0.000204804	0.580645	0.000500631	1.41935	2.2756e-05	0.0645161	3.61965e-05	0.0666667	0.000542947	1	9.04912e-05	0.166667	0.0003668	2.25	0.000101889	0.625	2.03778e-05	0.125
110	33	0	43	8	44	2	5	49	3	8	0	1	87524	87524	87524	88174	88174	88174	84127	84127	84127	23885	23885	23885	0.000377039	0.942857	0	0	0.000491294	1.22857	9.07297e-05	0.296296	0.000499013	1.62963	2.26824e-05	0.0740741	5.9434e-05	0.192308	0.000582453	1.88462	3.56604e-05	0.115385	0.000334938	0.666667	0	0	4.18673e-05	0.0833333
111	31	2	44	7	40	1	5	48	1	12	3	3	105459	105459	105459	79904	79904	79904	77427	77427	77427	34418	34418	34418	0.000293953	0.939394	1.89647e-05	0.0606061	0.000417224	1.33333	8.76051e-05	0.318182	0.000500601	1.81818	1.2515e-05	0.0454545	6.4577e-05	0.151515	0.000619939	1.45455	1.29154e-05	0.030303	0.000348655	1	8.71637e-05	0.25	8.71637e-05	0.25
112	30	4	28	8	29	2	4	59	6	13	2	3	92479	92479	92479	62371	62371	62371	92238	92238	92238	34056	34056	34056	0.000324398	0.967742	4.32531e-05	0.129032	0.000302771	0.903226	0.000128265	0.307692	0.00046496	1.11538	3.20662e-05	0.0769231	4.33661e-05	0.148148	0.00063965	2.18519	6.50491e-05	0.222222	0.000381724	0.8125	5.87268e-05	0.125	8.80902e-05	0.1875
113	17	0	48	10	43	6	2	47	2	16	1	3	82199	82199	82199	70677	70677	70677	73046	73046	73046	44874	44874	44874	0.000206815	0.472222	0	0	0.000583949	1.33333	0.000141489	0.227273	0.000608402	0.977273	8.48932e-05	0.136364	2.738e-05	0.133333	0.00064343	3.13333	2.738e-05	0.133333	0.000356554	3.2	2.22846e-05	0.2	6.68539e-05	0.6
114	20	0	14	1	36	3	0	18	2	1	0	0	54107	54107	54107	68458	68458	68458	23304	23304	23304	7061	7061	7061	0.000369638	0.526316	0	0	0.000258747	0.368421	1.46075e-05	0.05	0.00052587	1.8	4.38225e-05	0.15	0	0	0.0007724	0.5	8.58222e-05	0.0555556	0.000141623	0.166667	0	0	0	0
115	28	3	35	4	28	2	3	49	3	3	0	1	77140	77140	77140	39651	39651	39651	71334	71334	71334	11958	11958	11958	0.000362976	0.666667	3.88903e-05	0.0714286	0.000453721	0.833333	0.00010088	0.16	0.000706161	1.12	5.04401e-05	0.08	4.20557e-05	0.15	0.000686909	2.45	4.20557e-05	0.15	0.000250878	0.230769	0	0	8.3626e-05	0.0769231
116	28	0	21	14	27	3	3	18	2	8	1	2	75098	75098	75098	44023	44023	44023	36408	36408	36408	22809	22809	22809	0.000372846	0.875	0	0	0.000279635	0.65625	0.000318016	0.388889	0.000613316	0.75	6.81462e-05	0.0833333	8.23995e-05	0.166667	0.000494397	1	5.4933e-05	0.111111	0.000350739	0.571429	4.38423e-05	0.0714286	8.76847e-05	0.142857
117	10	0	22	8	38	5	0	17	0	9	1	3	59805	59805	59805	66018	66018	66018	33957	33957	33957	25708	25708	25708	0.00016721	0.277778	0	0	0.000367862	0.611111	0.000121179	0.25	0.000575601	1.1875	7.57369e-05	0.15625	0	0	0.000500633	0.653846	0	0	0.000350086	1.5	3.88984e-05	0.166667	0.000116695	0.5
118	23	2	20	5	21	0	0	28	0	2	1	3	57595	57595	57595	47575	47575	47575	38512	38512	38512	10406	10406	10406	0.00039934	0.638889	3.47252e-05	0.0555556	0.000347252	0.555556	0.000105097	0.16129	0.000441408	0.677419	0	0	0	0	0.000727046	0.903226	0	0	0.000192197	1	9.60984e-05	0.5	0.000288295	1.5
119	19	0	13	5	21	1	1	31	1	2	0	2	53997	53997	53997	46287	46287	46287	46698	46698	46698	3113	3113	3113	0.000351871	0.475	0	0	0.000240754	0.325	0.000108022	0.151515	0.000453691	0.636364	2.16043e-05	0.030303	2.14142e-05	0.0526316	0.00066384	1.63158	2.14142e-05	0.0526316	0.000642467	0.25	0	0	0.000642467	0.25
120	18	0	19	6	36	1	0	14	1	5	1	0	70430	70430	70430	59173	59173	59173	34207	34207	34207	13907	13907	13907	0.000255573	0.5625	0	0	0.000269771	0.59375	0.000101398	0.166667	0.000608386	1	1.68996e-05	0.0277778	0	0	0.000409273	0.583333	2.92338e-05	0.0416667	0.000359531	0.625	7.19062e-05	0.125	0	0
121	39	1	29	13	46	1	0	38	3	10	0	0	79421	79421	79421	87295	87295	87295	58162	58162	58162	19156	19156	19156	0.000491054	1.5	1.25911e-05	0.0384615	0.000365143	1.11538	0.00014892	0.371429	0.000526949	1.31429	1.14554e-05	0.0285714	0	0	0.000653348	1.52	5.15801e-05	0.12	0.00052203	0.714286	0	0	0	0
122	28	2	39	22	68	4	4	40	1	21	2	1	81009	81009	81009	110388	110388	110388	77121	77121	77121	42906	42906	42906	0.000345641	0.875	2.46886e-05	0.0625	0.000481428	1.21875	0.000199297	0.956522	0.000616009	2.95652	3.62358e-05	0.173913	5.18665e-05	0.166667	0.000518665	1.66667	1.29666e-05	0.0416667	0.000489442	1	4.66135e-05	0.0952381	2.33068e-05	0.047619
123	37	1	58	9	43	5	4	51	2	44	3	8	159793	159793	159793	111540	111540	111540	122360	122360	122360	101968	101968	101968	0.00023155	1.02778	6.2581e-06	0.0277778	0.00036297	1.61111	8.06885e-05	0.3	0.000385512	1.43333	4.4827e-05	0.166667	3.26904e-05	0.16	0.000416803	2.04	1.63452e-05	0.08	0.000431508	4.88889	2.9421e-05	0.333333	7.8456e-05	0.888889
124	25	2	64	9	67	4	5	51	2	10	1	4	160031	160031	160031	134300	134300	134300	113502	113502	113502	41705	41705	41705	0.00015622	0.694444	1.24976e-05	0.0555556	0.000399923	1.77778	6.70141e-05	0.45	0.000498883	3.35	2.97841e-05	0.2	4.40521e-05	0.166667	0.000449331	1.7	1.76208e-05	0.0666667	0.000239779	0.714286	2.39779e-05	0.0714286	9.59118e-05	0.285714
125	57	3	38	4	41	3	9	85	10	24	4	2	179804	179804	179804	98680	98680	98680	148383	148383	148383	69853	69853	69853	0.000317012	2.11111	1.66848e-05	0.111111	0.000211341	1.40741	4.05351e-05	0.125	0.000415484	1.28125	3.04013e-05	0.09375	6.06538e-05	0.310345	0.000572842	2.93103	6.73932e-05	0.344828	0.000343579	2	5.72631e-05	0.333333	2.86316e-05	0.166667
126	28	0	45	12	75	4	11	58	11	25	3	3	102086	102086	102086	125451	125451	125451	111019	111019	111019	48426	48426	48426	0.000274279	0.777778	0	0	0.000440805	1.25	9.56549e-05	0.48	0.000597843	3	3.1885e-05	0.16	9.90821e-05	0.44	0.000522433	2.32	9.90821e-05	0.44	0.000516252	1.78571	6.19502e-05	0.214286	6.19502e-05	0.214286
127	31	3	36	5	42	5	5	47	4	24	0	3	116421	116421	116421	80385	80385	80385	78556	78556	78556	45083	45083	45083	0.000266275	1.10714	2.57685e-05	0.107143	0.000309223	1.28571	6.22007e-05	0.185185	0.000522486	1.55556	6.22007e-05	0.185185	6.36489e-05	0.151515	0.000598299	1.42424	5.09191e-05	0.121212	0.000532351	2	0	0	6.65439e-05	0.25
128	46	5	38	13	58	2	5	83	6	16	3	3	98171	98171	98171	95194	95194	95194	116165	116165	116165	41375	41375	41375	0.00046857	1.15	5.09315e-05	0.125	0.00038708	0.95	0.000136563	0.684211	0.000609282	3.05263	2.10097e-05	0.105263	4.30422e-05	0.172414	0.000714501	2.86207	5.16507e-05	0.206897	0.000386707	1.33333	7.25076e-05	0.25	7.25076e-05	0.25
129	36	6	56	16	31	0	8	79	8	20	4	0	153345	153345	153345	75289	75289	75289	112616	112616	112616	46277	46277	46277	0.000234765	1.02857	3.91275e-05	0.171429	0.00036519	1.6	0.000212514	0.666667	0.000411747	1.29167	0	0	7.10379e-05	0.275862	0.000701499	2.72414	7.10379e-05	0.275862	0.00043218	1.66667	8.6436e-05	0.333333	0	0
130	42	2	42	17	31	2	2	45	3	12	2	1	101276	101276	101276	69321	69321	69321	79845	79845	79845	35143	35143	35143	0.000414708	1.16667	1.9748e-05	0.0555556	0.000414708	1.16667	0.000245236	0.708333	0.000447195	1.29167	2.88513e-05	0.0833333	2.50485e-05	0.0645161	0.000563592	1.45161	3.75728e-05	0.0967742	0.000341462	1.33333	5.69103e-05	0.222222	2.84552e-05	0.111111
131	21	1	37	9	34	2	2	54	6	10	0	2	86441	86441	86441	56770	56770	56770	72925	72925	72925	21537	21537	21537	0.00024294	0.677419	1.15686e-05	0.0322581	0.000428038	1.19355	0.000158534	0.3	0.000598908	1.13333	3.52299e-05	0.0666667	2.74254e-05	0.0740741	0.000740487	2	8.22763e-05	0.222222	0.000464317	0.833333	0	0	9.28634e-05	0.166667
132	25	3	27	8	25	2	2	42	3	8	1	0	72094	72094	72094	69752	69752	69752	62831	62831	62831	29756	29756	29756	0.000346769	0.568182	4.16123e-05	0.0681818	0.000374511	0.613636	0.000114692	0.32	0.000358413	1	2.8673e-05	0.08	3.18314e-05	0.0833333	0.00066846	1.75	4.77471e-05	0.125	0.000268853	1.14286	3.36067e-05	0.142857	0	0
133	23	2	31	5	20	1	0	27	1	4	0	1	77904	77904	77904	44823	44823	44823	42290	42290	42290	12551	12551	12551	0.000295235	0.793103	2.56726e-05	0.0689655	0.000397926	1.06897	0.00011155	0.15625	0.000446199	0.625	2.231e-05	0.03125	0	0	0.000638449	0.818182	2.36463e-05	0.030303	0.0003187	0.666667	0	0	7.96749e-05	0.166667
134	5	3	24	17	27	2	4	33	1	7	0	0	46209	46209	46209	52756	52756	52756	52484	52484	52484	10248	10248	10248	0.000108204	0.119048	6.49224e-05	0.0714286	0.000519379	0.571429	0.000322238	0.73913	0.00051179	1.17391	3.79104e-05	0.0869565	7.62137e-05	0.148148	0.000628763	1.22222	1.90534e-05	0.037037	0.00068306	0.875	0	0	0	0
135	23	3	20	4	11	1	1	31	0	3	0	2	54838	54838	54838	29157	29157	29157	36550	36550	36550	10122	10122	10122	0.000419417	0.560976	5.47066e-05	0.0731707	0.000364711	0.487805	0.000137188	0.114286	0.000377268	0.314286	3.42971e-05	0.0285714	2.73598e-05	0.0526316	0.000848153	1.63158	0	0	0.000296384	0.6	0	0	0.000197589	0.4
136	10	0	15	3	5	0	0	6	1	0	0	0	30532	30532	30532	24153	24153	24153	13986	13986	13986	3827	3827	3827	0.000327525	0.30303	0	0	0.000491288	0.454545	0.000124208	0.130435	0.000207014	0.217391	0	0	0	0	0.000429	0.153846	7.15001e-05	0.025641	0	0	0	0	0	0
137	16	1	8	1	19	0	0	24	1	3	0	0	29423	29423	29423	20862	20862	20862	34439	34439	34439	5079	5079	5079	0.000543792	0.340426	3.3987e-05	0.0212766	0.000271896	0.170213	4.7934e-05	0.0434783	0.000910747	0.826087	0	0	0	0	0.000696884	0.857143	2.90368e-05	0.0357143	0.000590667	1.5	0	0	0	0
138	9	0	14	1	5	0	0	10	1	0	0	0	21390	21390	21390	10164	10164	10164	13189	13189	13189	921	921	921	0.000420757	0.25	0	0	0.000654511	0.388889	9.83865e-05	0.04	0.000491932	0.2	0	0	0	0	0.000758208	0.344828	7.58208e-05	0.0344828	0	0	0	0	0	0
139	4	0	8	1	10	0	2	9	0	1	0	0	15158	15158	15158	12428	12428	12428	12674	12674	12674	5593	5593	5593	0.000263887	0.0769231	0	0	0.000527774	0.153846	8.04635e-05	0.0625	0.000804635	0.625	0	0	0.000157803	0.0714286	0.000710115	0.321429	0	0	0.000178795	0.25	0	0	0	0
140	3	0	4	0	0	1	0	5	0	2	0	0	10013	10013	10013	3844	3844	3844	5067	5067	5067	1511	1511	1511	0.000299611	0.0652174	0	0	0.000399481	0.0869565	0	0	0	0	0.000260146	0.0416667	0	0	0.000986777	0.227273	0	0	0.00132363	0.25	0	0	0	0
141	13	0	18	0	12	0	0	17	0	2	0	1	33979	33979	33979	17563	17563	17563	17058	17058	17058	6030	6030	6030	0.000382589	0.288889	0	0	0.000529739	0.4	0	0	0.000683255	0.461538	0	0	0	0	0.0009966	0.772727	0	0	0.000331675	0.285714	0	0	0.000165837	0.142857
142	29	1	37	4	14	0	2	25	0	2	0	0	64792	64792	64792	38671	38671	38671	31902	31902	31902	9496	9496	9496	0.000447586	1.20833	1.5434e-05	0.0416667	0.000571058	1.54167	0.000103437	0.125	0.000362028	0.4375	0	0	6.2692e-05	0.0689655	0.00078365	0.862069	0	0	0.000210615	0.133333	0	0	0	0
143	16	5	31	15	44	4	6	55	8	18	2	4	60330	60330	60330	78858	78858	78858	69982	69982	69982	37277	37277	37277	0.000265208	0.421053	8.28775e-05	0.131579	0.000513841	0.815789	0.000190215	0.625	0.000557965	1.83333	5.07241e-05	0.166667	8.57363e-05	0.25	0.000785916	2.29167	0.000114315	0.333333	0.000482871	1.28571	5.36524e-05	0.142857	0.000107305	0.285714
144	47	7	56	5	25	0	1	44	4	21	3	3	111564	111564	111564	70780	70780	70780	70419	70419	70419	43506	43506	43506	0.000421283	1.67857	6.27443e-05	0.25	0.000501954	2	7.06414e-05	0.128205	0.000353207	0.641026	0	0	1.42007e-05	0.0588235	0.000624831	2.58824	5.68029e-05	0.235294	0.000482692	1.3125	6.8956e-05	0.1875	6.8956e-05	0.1875
145	24	4	44	17	54	4	3	24	5	26	2	5	106335	106335	106335	148157	148157	148157	63495	63495	63495	59501	59501	59501	0.000225702	0.857143	3.7617e-05	0.142857	0.000413787	1.57143	0.000114743	0.62963	0.000364478	2	2.69984e-05	0.148148	4.72478e-05	0.107143	0.000377983	0.857143	7.87464e-05	0.178571	0.000436967	1.52941	3.36129e-05	0.117647	8.40322e-05	0.294118
146	36	5	42	14	43	3	9	77	5	39	2	11	134414	134414	134414	129113	129113	129113	133080	133080	133080	80949	80949	80949	0.000267829	1.38462	3.71985e-05	0.192308	0.000312467	1.61538	0.000108432	0.482759	0.000333042	1.48276	2.32355e-05	0.103448	6.76285e-05	0.321429	0.000578599	2.75	3.75714e-05	0.178571	0.000481785	2.29412	2.47069e-05	0.117647	0.000135888	0.647059
147	32	8	68	31	69	6	8	69	6	61	14	4	155787	155787	155787	175724	175724	175724	171496	171496	171496	102783	102783	102783	0.000205409	0.969697	5.13522e-05	0.242424	0.000436493	2.06061	0.000176413	1.34783	0.000392661	3	3.41445e-05	0.26087	4.66483e-05	0.258065	0.000402342	2.22581	3.49862e-05	0.193548	0.000593483	4.69231	0.000136209	1.07692	3.89169e-05	0.307692
148	39	9	65	24	57	4	13	94	12	16	3	4	175255	175255	175255	127454	127454	127454	168549	168549	168549	70859	70859	70859	0.000222533	1.18182	5.13537e-05	0.272727	0.000370888	1.9697	0.000188303	0.705882	0.00044722	1.67647	3.13839e-05	0.117647	7.71289e-05	0.52	0.000557701	3.76	7.11959e-05	0.48	0.000225801	2	4.23376e-05	0.375	5.64501e-05	0.5
149	38	7	56	24	76	4	6	62	2	11	1	2	143760	143760	143760	147903	147903	147903	108296	108296	108296	33672	33672	33672	0.000264329	1.15152	4.86923e-05	0.212121	0.000389538	1.69697	0.000162269	1.04348	0.00051385	3.30435	2.70448e-05	0.173913	5.54037e-05	0.162162	0.000572505	1.67568	1.84679e-05	0.0540541	0.000326681	1.57143	2.96983e-05	0.142857	5.93965e-05	0.285714
150	40	7	56	11	40	2	6	79	3	9	0	1	128336	128336	128336	91441	91441	91441	142125	142125	142125	27742	27742	27742	0.000311682	1.37931	5.45443e-05	0.241379	0.000436355	1.93103	0.000120296	0.354839	0.000437441	1.29032	2.1872e-05	0.0645161	4.22164e-05	0.206897	0.000555849	2.72414	2.11082e-05	0.103448	0.000324418	0.818182	0	0	3.60464e-05	0.0909091
151	25	1	52	22	59	2	12	58	10	10	1	1	100435	100435	100435	105522	105522	105522	99260	99260	99260	38216	38216	38216	0.000248917	0.757576	9.95669e-06	0.030303	0.000517748	1.57576	0.000208487	0.785714	0.000559125	2.10714	1.89534e-05	0.0714286	0.000120895	0.48	0.000584324	2.32	0.000100746	0.4	0.000261671	0.714286	2.61671e-05	0.0714286	2.61671e-05	0.0714286
152	35	9	61	14	44	2	6	56	9	34	10	4	170039	170039	170039	146833	146833	146833	132272	132272	132272	74832	74832	74832	0.000205835	1	5.2929e-05	0.257143	0.000358741	1.74286	9.53464e-05	0.411765	0.00029966	1.29412	1.36209e-05	0.0588235	4.53611e-05	0.26087	0.00042337	2.43478	6.80416e-05	0.391304	0.000454351	4.25	0.000133633	1.25	5.34531e-05	0.5
153	35	6	69	16	62	4	4	49	6	14	0	2	242414	242414	242414	233684	233684	233684	151318	151318	151318	57586	57586	57586	0.000144381	1.06061	2.4751e-05	0.181818	0.000284637	2.09091	6.84685e-05	0.695652	0.000265316	2.69565	1.71171e-05	0.173913	2.64344e-05	0.142857	0.000323821	1.75	3.96516e-05	0.214286	0.000243115	0.875	0	0	3.47307e-05	0.125
154	83	16	151	43	77	6	31	128	34	54	9	12	650868	650868	650868	392549	392549	392549	637332	637332	637332	338683	338683	338683	0.000127522	2.18421	2.45826e-05	0.421053	0.000231998	3.97368	0.00010954	1.19444	0.000196154	2.13889	1.52847e-05	0.166667	4.86403e-05	1.72222	0.000200837	7.11111	5.33474e-05	1.88889	0.000159441	6.75	2.65735e-05	1.125	3.54314e-05	1.5
155	81	11	101	53	123	15	11	64	6	15	3	4	1332621	1332621	1332621	1227586	1227586	1227586	649038	649038	649038	288651	288651	288651	6.07825e-05	1.76087	8.25441e-06	0.23913	7.57905e-05	2.19565	4.31742e-05	1.65625	0.000100197	3.84375	1.22191e-05	0.46875	1.69482e-05	0.785714	9.86075e-05	4.57143	9.24445e-06	0.428571	5.19659e-05	1.875	1.03932e-05	0.375	1.38576e-05	0.5
156	134	17	175	55	142	20	9	61	17	30	3	4	2521778	2521778	2521778	1755887	1755887	1755887	755150	755150	755150	433776	433776	433776	5.31371e-05	5.36	6.74128e-06	0.68	6.93955e-05	7	3.13232e-05	1.57143	8.08708e-05	4.05714	1.13903e-05	0.571429	1.19182e-05	0.28125	8.07787e-05	1.90625	2.25121e-05	0.53125	6.91601e-05	3.75	6.91601e-06	0.375	9.22135e-06	0.5
157	97	19	124	84	186	20	49	183	29	33	3	5	1842288	1842288	1842288	2586376	2586376	2586376	2390444	2390444	2390444	574130	574130	574130	5.26519e-05	3.73077	1.03133e-05	0.730769	6.73076e-05	4.76923	3.24779e-05	3.5	7.19153e-05	7.75	7.73283e-06	0.833333	2.04983e-05	1.53125	7.65548e-05	5.71875	1.21316e-05	0.90625	5.74783e-05	1.83333	5.2253e-06	0.166667	8.70883e-06	0.277778
158	81	23	132	46	106	21	39	140	25	75	28	18	1717787	1717787	1717787	1493254	1493254	1493254	2305394	2305394	2305394	1178232	1178232	1178232	4.71537e-05	3	1.33893e-05	0.851852	7.68431e-05	4.88889	3.08052e-05	1.76923	7.09859e-05	4.07692	1.40632e-05	0.807692	1.69168e-05	1.39286	6.07271e-05	5	1.08441e-05	0.892857	6.36547e-05	3.94737	2.37644e-05	1.47368	1.52771e-05	0.947368
159	59	6	88	42	109	16	30	122	17	78	15	15	1172637	1172637	1172637	1146462	1146462	1146462	1243689	1243689	1243689	830701	830701	830701	5.0314e-05	2.10714	5.11667e-06	0.214286	7.50445e-05	3.14286	3.66344e-05	1.5	9.50751e-05	3.89286	1.3956e-05	0.571429	2.41218e-05	1.30435	9.80953e-05	5.30435	1.3669e-05	0.73913	9.38966e-05	3.71429	1.8057e-05	0.714286	1.8057e-05	0.714286
160	53	12	108	74	112	10	12	79	21	65	7	11	808970	808970	808970	893933	893933	893933	677352	677352	677352	610428	610428	610428	6.55154e-05	1.51429	1.48337e-05	0.342857	0.000133503	3.08571	8.27803e-05	2.74074	0.000125289	4.14815	1.11865e-05	0.37037	1.7716e-05	0.4	0.000116631	2.63333	3.10031e-05	0.7	0.000106483	8.125	1.14674e-05	0.875	1.80201e-05	1.375
161	48	10	87	25	66	1	18	81	4	17	5	0	415278	415278	415278	330646	330646	330646	323461	323461	323461	110676	110676	110676	0.000115585	1.2973	2.40803e-05	0.27027	0.000209498	2.35135	7.56096e-05	0.961538	0.000199609	2.53846	3.02438e-06	0.0384615	5.56481e-05	0.62069	0.000250417	2.7931	1.23663e-05	0.137931	0.000153602	2.125	4.51769e-05	0.625	0	0
162	13	0	26	4	18	1	1	30	2	4	0	0	74561	74561	74561	51923	51923	51923	62757	62757	62757	15326	15326	15326	0.000174354	0.309524	0	0	0.000348708	0.619048	7.70372e-05	0.121212	0.000346667	0.545455	1.92593e-05	0.030303	1.59345e-05	0.0588235	0.000478034	1.76471	3.1869e-05	0.117647	0.000260994	0.571429	0	0	0	0
163	13	0	20	6	19	1	0	9	1	4	0	0	48833	48833	48833	41011	41011	41011	18513	18513	18513	8677	8677	8677	0.000266213		0		0.000409559		0.000146302		0.00046329		2.43837e-05		0		0.000486145		5.40161e-05		0.000460989		0		0

## Sheet: Data S5-Mouse_Dloop_bin_data
BIN_NUM	A>T_COUNT	A>C_COUNT	A>G_COUNT	T>A_COUNT	T>C_COUNT	T>G_COUNT	C>A_COUNT	C>T_COUNT	C>G_COUNT	G>A_COUNT	G>T_COUNT	G>C_COUNT	A>T_DENOM	A>C_DENOM	A>G_DENOM	T>A_DENOM	T>C_DENOM	T>G_DENOM	C>A_DENOM	C>T_DENOM	C>G_DENOM	G>A_DENOM	G>T_DENOM	G>C_DENOM	A	T	G	C	A>T_Freq	A>T_Density	A>C_Freq	A>C_Density	A>G_Freq	A>G_Density	T>A_Freq	T>A_Density	T>C_Freq	T>C_Density	T>G_Freq	T>G_Density	C>A_Freq	C>A_Density	C>T_Freq	C>T_Density	C>G_Freq	C>G_Density	G>A_Freq	G>A_Density	G>T_Freq
1	0	0	1	1	6	0	4	2	1	102	2	0	5273742	5273742	5273742	11297954	11297954	11297954	5260780	5260780	5260780	4742209	4742209	4742209	18	18	7	7	0	0	0	0	1.89619e-07	0.0555556	8.85116e-08	0.0555556	5.3107e-07	0.333333	0	0	7.60344e-07	0.571429	3.80172e-07	0.285714	1.90086e-07	0.142857	2.1509e-05	14.5714	4.21744e-07
2	2	0	5	0	9	0	4	1	4	45	0	2	9961878	9961878	9961878	9985318	9985318	9985318	3912038	3912038	3912038	3899890	3899890	3899890	12	14	10	14	2.00765e-07	0.166667	0	0	5.01913e-07	0.416667	0	0	9.01323e-07	0.642857	0	0	1.02248e-06	0.285714	2.55621e-07	0.0714286	1.02248e-06	0.285714	1.15388e-05	4.5	0
3	0	0	2	0	14	0	11	11	3	100	6	4	6830341	6830341	6830341	7948561	7948561	7948561	7957192	7957192	7957192	5690094	5690094	5690094	16	13	7	14	0	0	0	0	2.92811e-07	0.125	0	0	1.76133e-06	1.07692	0	0	1.3824e-06	0.785714	1.3824e-06	0.785714	3.77017e-07	0.214286	1.75744e-05	14.2857	1.05446e-06
4	1	0	3	0	15	0	9	8	3	94	6	4	8921042	8921042	8921042	7244667	7244667	7244667	7736796	7736796	7736796	3903084	3903084	3903084	14	14	11	11	1.12095e-07	0.0714286	0	0	3.36284e-07	0.214286	0	0	2.07049e-06	1.07143	0	0	1.16327e-06	0.818182	1.03402e-06	0.727273	3.87757e-07	0.272727	2.40835e-05	8.54545	1.53725e-06
5	2	2	5	0	12	0	8	12	3	110	7	2	7510623	7510623	7510623	7562817	7562817	7562817	5941816	5941816	5941816	5930877	5930877	5930877	12	15	6	17	2.66289e-07	0.166667	2.66289e-07	0.166667	6.65724e-07	0.416667	0	0	1.58671e-06	0.8	0	0	1.34639e-06	0.470588	2.01958e-06	0.705882	5.04896e-07	0.176471	1.8547e-05	18.3333	1.18026e-06
6	0	0	2	1	10	0	7	7	3	54	4	4	6955039	6955039	6955039	8863642	8863642	8863642	9959657	9959657	9959657	3475932	3475932	3475932	10	15	6	19	0	0	0	0	2.87561e-07	0.2	1.1282e-07	0.0666667	1.1282e-06	0.666667	0	0	7.02835e-07	0.368421	7.02835e-07	0.368421	3.01215e-07	0.157895	1.55354e-05	9	1.15077e-06
7	1	0	3	0	11	0	15	14	3	76	3	5	5760296	5760296	5760296	8671779	8671779	8671779	10883821	10883821	10883821	3464441	3464441	3464441	23	8	7	12	1.73602e-07	0.0434783	0	0	5.20807e-07	0.130435	0	0	1.26848e-06	1.375	0	0	1.37819e-06	1.25	1.28631e-06	1.16667	2.75638e-07	0.25	2.19372e-05	10.8571	8.65941e-07
8	1	1	2	0	5	1	5	10	3	69	3	1	12133402	12133402	12133402	4150632	4150632	4150632	6288968	6288968	6288968	3707810	3707810	3707810	18	16	3	13	8.24171e-08	0.0555556	8.24171e-08	0.0555556	1.64834e-07	0.111111	0	0	1.20464e-06	0.3125	2.40927e-07	0.0625	7.95043e-07	0.384615	1.59009e-06	0.769231	4.77026e-07	0.230769	1.86094e-05	23	8.09103e-07
9	3	1	3	0	18	0	4	6	2	24	2	0	9155227	9155227	9155227	8103424	8103424	8103424	6592945	6592945	6592945	1525259	1525259	1525259	15	18	5	12	3.27682e-07	0.2	1.09227e-07	0.0666667	3.27682e-07	0.2	0	0	2.22128e-06	1	0	0	6.06709e-07	0.333333	9.10064e-07	0.5	3.03355e-07	0.166667	1.5735e-05	4.8	1.31125e-06
10	0	0	3	0	12	0	4	8	3	50	1	3	7455478	7455478	7455478	8944933	8944933	8944933	5968703	5968703	5968703	2485031	2485031	2485031	20	8	2	20	0	0	0	0	4.02389e-07	0.15	0	0	1.34154e-06	1.5	0	0	6.70162e-07	0.2	1.34032e-06	0.4	5.02622e-07	0.15	2.01205e-05	25	4.02409e-07
11	2	0	2	1	6	0	13	17	3	14	0	3	9881341	9881341	9881341	3943680	3943680	3943680	9831001	9831001	9831001	1016013	1016013	1016013	13	15	5	17	2.02402e-07	0.153846	0	0	2.02402e-07	0.153846	2.5357e-07	0.0666667	1.52142e-06	0.4	0	0	1.32235e-06	0.764706	1.72922e-06	1	3.05157e-07	0.176471	1.37794e-05	2.8	0
12	1	0	3	0	13	1	7	11	2	58	8	2	6336143	6336143	6336143	7337489	7337489	7337489	8253789	8253789	8253789	2435824	2435824	2435824	14	18	7	11	1.57825e-07	0.0714286	0	0	4.73474e-07	0.214286	0	0	1.77172e-06	0.722222	1.36286e-07	0.0555556	8.48095e-07	0.636364	1.33272e-06	1	2.42313e-07	0.181818	2.38112e-05	8.28571	3.28431e-06
13	0	0	1	3	20	0	6	5	3	67	1	2	6767233	6767233	6767233	8727596	8727596	8727596	5336882	5336882	5336882	3342390	3342390	3342390	15	13	4	18	0	0	0	0	1.47771e-07	0.0666667	3.43737e-07	0.230769	2.29158e-06	1.53846	0	0	1.12425e-06	0.333333	9.36877e-07	0.277778	5.62126e-07	0.166667	2.00455e-05	16.75	2.99187e-07
14	2	0	3	1	13	0	8	12	1	64	0	1	7416768	7416768	7416768	6416663	6416663	6416663	8870426	8870426	8870426	1968291	1968291	1968291	18	16	4	12	2.69659e-07	0.111111	0	0	4.04489e-07	0.166667	1.55844e-07	0.0625	2.02598e-06	0.8125	0	0	9.01873e-07	0.666667	1.35281e-06	1	1.12734e-07	0.0833333	3.25155e-05	16	0
15	0	1	5	0	10	0	3	4	5	34	4	0	8566227	8566227	8566227	7598442	7598442	7598442	5683614	5683614	5683614	1887891	1887891	1887891	15	12	10	13	0	0	1.16738e-07	0.0666667	5.83688e-07	0.333333	0	0	1.31606e-06	0.833333	0	0	5.27833e-07	0.230769	7.03778e-07	0.307692	8.79722e-07	0.384615	1.80095e-05	3.4	2.11877e-06
16	0	0	3	0	5	0	7	5	1	114	5	2	6679249	6679249	6679249	5401704	5401704	5401704	5808731	5808731	5808731	4459416	4459416	4459416	13	19	1	17	0	0	0	0	4.49152e-07	0.230769	0	0	9.25634e-07	0.263158	0	0	1.20508e-06	0.411765	8.60773e-07	0.294118	1.72155e-07	0.0588235	2.55639e-05	114	1.12122e-06
17	0	0	4	0	10	0	3	11	5	3	1	1	5470967	5470967	5470967	7975353	7975353	7975353	7157412	7157412	7157412	419721	419721	419721	22	15	7	6	0	0	0	0	7.31132e-07	0.181818	0	0	1.25386e-06	0.666667	0	0	4.19146e-07	0.5	1.53687e-06	1.83333	6.98577e-07	0.833333	7.14761e-06	0.428571	2.38254e-06
18	0	1	2	0	13	0	3	3	2	58	2	1	9481252	9481252	9481252	6426483	6426483	6426483	2577551	2577551	2577551	3015171	3015171	3015171	15	18	6	11	0	0	1.05471e-07	0.0666667	2.10943e-07	0.133333	0	0	2.02288e-06	0.722222	0	0	1.1639e-06	0.272727	1.1639e-06	0.272727	7.7593e-07	0.181818	1.92361e-05	9.66667	6.63312e-07
19	0	1	1	2	14	1	3	4	1	33	1	2	6262885	6262885	6262885	7496243	7496243	7496243	4581053	4581053	4581053	2503344	2503344	2503344	18	5	10	17	0	0	1.59671e-07	0.0555556	1.59671e-07	0.0555556	2.668e-07	0.4	1.8676e-06	2.8	1.334e-07	0.2	6.54871e-07	0.176471	8.73162e-07	0.235294	2.1829e-07	0.0588235	1.31824e-05	3.3	3.99466e-07
20	0	0	3	1	5	2	9	6	3	97	5	2	7327132	7327132	7327132	2034538	2034538	2034538	6798116	6798116	6798116	4085851	4085851	4085851	20	18	4	8	0	0	0	0	4.09437e-07	0.15	4.91512e-07	0.0555556	2.45756e-06	0.277778	9.83024e-07	0.111111	1.3239e-06	1.125	8.82597e-07	0.75	4.41299e-07	0.375	2.37405e-05	24.25	1.22374e-06
21	1	0	3	0	27	0	4	24	2	29	1	2	8457055	8457055	8457055	7604801	7604801	7604801	3383797	3383797	3383797	1700449	1700449	1700449	18	18	4	10	1.18244e-07	0.0555556	0	0	3.54733e-07	0.166667	0	0	3.55039e-06	1.5	0	0	1.1821e-06	0.4	7.09262e-06	2.4	5.91052e-07	0.2	1.70543e-05	7.25	5.8808e-07
22	1	1	15	1	55	0	4	79	2	3	3	0	8000696	8000696	8000696	8005516	8005516	8005516	4451146	4451146	4451146	1782717	1782717	1782717	23	14	5	8	1.24989e-07	0.0434783	1.24989e-07	0.0434783	1.87484e-06	0.652174	1.24914e-07	0.0714286	6.87026e-06	3.92857	0	0	8.98645e-07	0.5	1.77482e-05	9.875	4.49322e-07	0.25	1.68282e-06	0.6	1.68282e-06
23	2	2	30	1	80	0	9	81	3	16	1	0	9788782	9788782	9788782	6004895	6004895	6004895	3396473	3396473	3396473	2159259	2159259	2159259	23	18	3	6	2.04316e-07	0.0869565	2.04316e-07	0.0869565	3.06473e-06	1.30435	1.66531e-07	0.0555556	1.33225e-05	4.44444	0	0	2.64981e-06	1.5	2.38483e-05	13.5	8.83269e-07	0.5	7.40995e-06	5.33333	4.63122e-07
24	5	0	26	0	52	0	4	77	2	47	0	1	9212805	9212805	9212805	7228996	7228996	7228996	2404650	2404650	2404650	1198063	1198063	1198063	15	17	5	13	5.42723e-07	0.333333	0	0	2.82216e-06	1.73333	0	0	7.19325e-06	3.05882	0	0	1.66344e-06	0.307692	3.20213e-05	5.92308	8.31722e-07	0.153846	3.923e-05	9.4	0
25	1	0	5	0	19	0	8	76	4	30	3	0	6282270	6282270	6282270	7158311	7158311	7158311	5495749	5495749	5495749	2060640	2060640	2060640	10	18	3	19	1.59178e-07	0.1	0	0	7.95891e-07	0.5	0	0	2.65426e-06	1.05556	0	0	1.45567e-06	0.421053	1.38289e-05	4	7.27835e-07	0.210526	1.45586e-05	10	1.45586e-06
26	1	0	13	0	34	0	11	90	4	46	1	2	4590760	4590760	4590760	8282705	8282705	8282705	8743525	8743525	8743525	1372723	1372723	1372723	11	7	8	24	2.17829e-07	0.0909091	0	0	2.83178e-06	1.18182	0	0	4.10494e-06	4.85714	0	0	1.25807e-06	0.458333	1.02933e-05	3.75	4.57481e-07	0.166667	3.351e-05	5.75	7.28479e-07
27	0	0	3	1	19	0	17	123	4	76	5	1	5470097	5470097	5470097	3527237	3527237	3527237	12095532	12095532	12095532	4018052	4018052	4018052	15	17	10	8	0	0	0	0	5.48436e-07	0.2	2.83508e-07	0.0588235	5.38665e-06	1.11765	0	0	1.40548e-06	2.125	1.0169e-05	15.375	3.30701e-07	0.5	1.89146e-05	7.6	1.24438e-06
28	3	0	5	0	11	0	14	43	5	130	5	3	8173293	8173293	8173293	9389509	9389509	9389509	4463500	4463500	4463500	5406510	5406510	5406510	14	13	8	15	3.67049e-07	0.214286	0	0	6.11749e-07	0.357143	0	0	1.17152e-06	0.846154	0	0	3.13655e-06	0.933333	9.6337e-06	2.86667	1.1202e-06	0.333333	2.40451e-05	16.25	9.24811e-07
29	3	0	3	0	14	0	23	125	3	107	3	1	8143002	8143002	8143002	7578386	7578386	7578386	8727195	8727195	8727195	4676096	4676096	4676096	13	13	11	13	3.68414e-07	0.230769	0	0	3.68414e-07	0.230769	0	0	1.84736e-06	1.07692	0	0	2.63544e-06	1.76923	1.4323e-05	9.61538	3.43753e-07	0.230769	2.28823e-05	9.72727	6.41561e-07
30	1	0	4	1	51	0	23	42	6	170	2	2	7400326	7400326	7400326	7465507	7465507	7465507	7413223	7413223	7413223	6323626	6323626	6323626	10	22	7	11	1.35129e-07	0.1	0	0	5.40517e-07	0.4	1.33949e-07	0.0454545	6.83142e-06	2.31818	0	0	3.10256e-06	2.09091	5.66555e-06	3.81818	8.09365e-07	0.545455	2.68833e-05	24.2857	3.16274e-07
31	0	0	2	1	59	0	10	35	3	76	7	2	5520408	5520408	5520408	12187727	12187727	12187727	6062654	6062654	6062654	3910085	3910085	3910085	18	6	14	12	0	0	0	0	3.62292e-07	0.111111	8.20498e-08	0.166667	4.84094e-06	9.83333	0	0	1.64944e-06	0.833333	5.77305e-06	2.91667	4.94833e-07	0.25	1.94369e-05	5.42857	1.79024e-06
32	3	0	4	0	5	0	18	71	6	155	5	0	10829068	10829068	10829068	3580666	3580666	3580666	7326694	7326694	7326694	8343460	8343460	8343460	16	15	6	13	2.77032e-07	0.1875	0	0	3.69376e-07	0.25	0	0	1.39639e-06	0.333333	0	0	2.45677e-06	1.38462	9.69059e-06	5.46154	8.18923e-07	0.461538	1.85774e-05	25.8333	5.99272e-07
33	1	1	25	0	36	1	18	54	7	121	2	1	8758637	8758637	8758637	7851995	7851995	7851995	7115161	7115161	7115161	3157496	3157496	3157496	19	12	2	17	1.14173e-07	0.0526316	1.14173e-07	0.0526316	2.85433e-06	1.31579	0	0	4.58482e-06	3	1.27356e-07	0.0833333	2.52981e-06	1.05882	7.58943e-06	3.17647	9.83815e-07	0.411765	3.83215e-05	60.5	6.33413e-07
34	1	0	15	0	14	0	13	22	4	7	1	1	8150208	8150208	8150208	5316591	5316591	5316591	6409722	6409722	6409722	937280	937280	937280	20	9	4	17	1.22696e-07	0.05	0	0	1.84044e-06	0.75	0	0	2.63327e-06	1.55556	0	0	2.02817e-06	0.764706	3.43229e-06	1.29412	6.24052e-07	0.235294	7.46842e-06	1.75	1.06692e-06
35	0	0	0	0	7	0	6	4	2	12	3	2	8058857	8058857	8058857	3248027	3248027	3248027	6113152	6113152	6113152	1630669	1630669	1630669	17	17	4	12	0	0	0	0	0	0	0	0	2.15515e-06	0.411765	0	0	9.8149e-07	0.5	6.54327e-07	0.333333	3.27163e-07	0.166667	7.35894e-06	3	1.83974e-06
36	4	0	8	0	17	0	5	3	3	10	0	0	7568639	7568639	7568639	7641345	7641345	7641345	5426463	5426463	5426463	1839206	1839206	1839206	20	21	4	5	5.28497e-07	0.2	0	0	1.05699e-06	0.4	0	0	2.22474e-06	0.809524	0	0	9.21411e-07	1	5.52846e-07	0.6	5.52846e-07	0.6	5.43713e-06	2.5	0
37	5	0	0	1	5	0	4	1	2	4	2	0	9644634	9644634	9644634	10153714	10153714	10153714	2316859	2316859	2316859	1926607	1926607	1926607	22	12	4	12	5.18423e-07	0.227273	0	0	0	0	9.84861e-08	0.0833333	4.92431e-07	0.416667	0	0	1.72648e-06	0.333333	4.31619e-07	0.0833333	8.63238e-07	0.166667	2.07619e-06	1	1.03809e-06
38	3	4	20	4	9	0	4	5	2	23	1	0	9156820	9156820	9156820	4962393	4962393	4962393	4974715	4974715	4974715	1680066	1680066	1680066	22	13	9	6	3.27625e-07	0.136364	4.36833e-07	0.181818	2.18416e-06	0.909091	8.06063e-07	0.307692	1.81364e-06	0.692308	0	0	8.04066e-07	0.666667	1.00508e-06	0.833333	4.02033e-07	0.333333	1.36899e-05	2.55556	5.95215e-07
39	0	0	6	0	4	0	1	1	1	37	4	0	9487867	9487867	9487867	5622892	5622892	5622892	2577342	2577342	2577342	3909442	3909442	3909442	16	17	8	9	0	0	0	0	6.32387e-07	0.375	0	0	7.11378e-07	0.235294	0	0	3.87997e-07	0.111111	3.87997e-07	0.111111	3.87997e-07	0.111111	9.46427e-06	4.625	1.02316e-06
40	0	0	4	1	12	1	3	5	1	64	5	6	7583808	7583808	7583808	8082542	8082542	8082542	4098463	4098463	4098463	3730012	3730012	3730012	20	11	7	12	0	0	0	0	5.2744e-07	0.2	1.23723e-07	0.0909091	1.48468e-06	1.09091	1.23723e-07	0.0909091	7.31982e-07	0.25	1.21997e-06	0.416667	2.43994e-07	0.0833333	1.71581e-05	9.14286	1.34048e-06
41	1	0	5	1	9	0	8	12	2	53	5	3	10324657	10324657	10324657	5671104	5671104	5671104	6174208	6174208	6174208	3591620	3591620	3591620	21	15	8	6	9.68555e-08	0.047619	0	0	4.84278e-07	0.238095	1.76333e-07	0.0666667	1.58699e-06	0.6	0	0	1.29571e-06	1.33333	1.94357e-06	2	3.23928e-07	0.333333	1.47566e-05	6.625	1.39213e-06
42	1	0	7	0	4	0	10	3	0	57	7	2	11325689	11325689	11325689	8095847	8095847	8095847	3240926	3240926	3240926	4256430	4256430	4256430	16	8	9	17	8.82948e-08	0.0625	0	0	6.18064e-07	0.4375	0	0	4.9408e-07	0.5	0	0	3.08554e-06	0.588235	9.25661e-07	0.176471	0	0	1.33915e-05	6.33333	1.64457e-06
43	0	1	3	0	1	0	7	12	5	62	11	2	8624485	8624485	8624485	4355867	4355867	4355867	8882147	8882147	8882147	4787776	4787776	4787776	19	15	10	6	0	0	1.15949e-07	0.0526316	3.47847e-07	0.157895	0	0	2.29575e-07	0.0666667	0	0	7.88098e-07	1.16667	1.35102e-06	2	5.62927e-07	0.833333	1.29496e-05	6.2	2.29752e-06
44	0	0	5	1	3	1	2	1	4	66	7	5	10728909	10728909	10728909	8414613	8414613	8414613	3353890	3353890	3353890	5631283	5631283	5631283	13	14	7	16	0	0	0	0	4.66031e-07	0.384615	1.18841e-07	0.0714286	3.56523e-07	0.214286	1.18841e-07	0.0714286	5.96322e-07	0.125	2.98161e-07	0.0625	1.19264e-06	0.25	1.17202e-05	9.42857	1.24306e-06
45	1	0	2	0	6	0	5	7	4	53	4	0	7138428	7138428	7138428	7746005	7746005	7746005	8849183	8849183	8849183	3899684	3899684	3899684	25	12	6	7	1.40087e-07	0.04	0	0	2.80174e-07	0.08	0	0	7.74593e-07	0.5	0	0	5.65024e-07	0.714286	7.91033e-07	1	4.52019e-07	0.571429	1.35908e-05	8.83333	1.02572e-06
46	3	1	2	0	10	0	1	5	3	62	2	4	13029831	13029831	13029831	6230469	6230469	6230469	3635919	3635919	3635919	3160053	3160053	3160053	21	16	7	6	2.30241e-07	0.142857	7.6747e-08	0.047619	1.53494e-07	0.0952381	0	0	1.60502e-06	0.625	0	0	2.75034e-07	0.166667	1.37517e-06	0.833333	8.25101e-07	0.5	1.96199e-05	8.85714	6.32901e-07
47	3	0	3	0	8	0	8	1	2	50	0	2	10708034	10708034	10708034	8173183	8173183	8173183	3044093	3044093	3044093	3577966	3577966	3577966	19	12	8	11	2.80163e-07	0.157895	0	0	2.80163e-07	0.157895	0	0	9.78811e-07	0.666667	0	0	2.62804e-06	0.727273	3.28505e-07	0.0909091	6.5701e-07	0.181818	1.39744e-05	6.25	0
48	0	0	4	0	12	0	5	2	1	64	9	3	9326940	9326940	9326940	5892654	5892654	5892654	5422476	5422476	5422476	3945826	3945826	3945826	22	15	2	11	0	0	0	0	4.28865e-07	0.181818	0	0	2.03643e-06	0.8	0	0	9.22088e-07	0.454545	3.68835e-07	0.181818	1.84418e-07	0.0909091	1.62197e-05	32	2.28089e-06
49	1	0	0	1	8	0	2	5	3	21	2	0	11171471	11171471	11171471	7574211	7574211	7574211	5400362	5400362	5400362	969639	969639	969639	17	10	11	12	8.95137e-08	0.0588235	0	0	0	0	1.32027e-07	0.1	1.05622e-06	0.8	0	0	3.70346e-07	0.166667	9.25864e-07	0.416667	5.55518e-07	0.25	2.16575e-05	1.90909	2.06262e-06
50	0	1	5	0	4	0	9	0	4	59	5	2	8888113	8888113	8888113	5235269	5235269	5235269	6256457	6256457	6256457	5747823	5747823	5747823	14	16	7	13	0	0	1.1251e-07	0.0714286	5.62549e-07	0.357143	0	0	7.64049e-07	0.25	0	0	1.43851e-06	0.692308	0	0	6.39339e-07	0.307692	1.02648e-05	8.42857	8.69895e-07
51	1	0	3	1	17	0	7	8	0	54	6	1	7176885	7176885	7176885	8225654	8225654	8225654	6599828	6599828	6599828	3579616	3579616	3579616	13	14	4	19	1.39336e-07	0.0769231	0	0	4.18009e-07	0.230769	1.21571e-07	0.0714286	2.0667e-06	1.21429	0	0	1.06063e-06	0.368421	1.21215e-06	0.421053	0	0	1.50854e-05	13.5	1.67616e-06
52	0	1	3	1	5	0	7	11	1	41	4	2	6538066	6538066	6538066	7040200	7040200	7040200	9530959	9530959	9530959	2014250	2014250	2014250	27	9	8	6	0	0	1.5295e-07	0.037037	4.58851e-07	0.111111	1.42041e-07	0.111111	7.10207e-07	0.555556	0	0	7.34449e-07	1.16667	1.15413e-06	1.83333	1.04921e-07	0.166667	2.0355e-05	5.125	1.98585e-06
53	1	0	6	0	6	0	3	1	1	63	2	2	13136835	13136835	13136835	4362472	4362472	4362472	2926103	2926103	2926103	3859147	3859147	3859147	18	14	12	6	7.61218e-08	0.0555556	0	0	4.56731e-07	0.333333	0	0	1.37537e-06	0.428571	0	0	1.02525e-06	0.5	3.41751e-07	0.166667	3.41751e-07	0.166667	1.63249e-05	5.25	5.18249e-07
54	0	0	1	3	4	0	4	3	2	91	6	5	8450607	8450607	8450607	6643227	6643227	6643227	2819816	2819816	2819816	5616595	5616595	5616595	21	13	9	7	0	0	0	0	1.18335e-07	0.047619	4.51588e-07	0.230769	6.02117e-07	0.307692	0	0	1.41853e-06	0.571429	1.0639e-06	0.428571	7.09266e-07	0.285714	1.6202e-05	10.1111	1.06826e-06
55	0	0	9	0	0	0	2	5	1	45	7	2	9889136	9889136	9889136	6071685	6071685	6071685	3260112	3260112	3260112	4251953	4251953	4251953	22	13	11	4	0	0	0	0	9.1009e-07	0.409091	0	0	0	0	0	0	6.13476e-07	0.5	1.53369e-06	1.25	3.06738e-07	0.25	1.05834e-05	4.09091	1.6463e-06
56	0	0	6	0	6	0	2	1	2	49	5	4	10649842	10649842	10649842	6314209	6314209	6314209	1916760	1916760	1916760	5328890	5328890	5328890	19	13	2	16	0	0	0	0	5.63389e-07	0.315789	0	0	9.50238e-07	0.461538	0	0	1.04343e-06	0.125	5.21714e-07	0.0625	1.04343e-06	0.125	9.19516e-06	24.5	9.38282e-07
57	0	0	4	0	7	0	1	14	2	14	4	1	8732895	8732895	8732895	5951541	5951541	5951541	7222365	7222365	7222365	889393	889393	889393	18	13	12	7	0	0	0	0	4.58038e-07	0.222222	0	0	1.17617e-06	0.538462	0	0	1.38459e-07	0.142857	1.93842e-06	2	2.76918e-07	0.285714	1.57411e-05	1.16667	4.49745e-06
58	0	0	3	0	9	0	3	4	0	73	0	3	8144457	8144457	8144457	5888284	5888284	5888284	3156077	3156077	3156077	5466831	5466831	5466831	0	0	0	0	0		0		3.68349e-07	inf	0		1.52846e-06	inf	0		9.50547e-07	inf	1.2674e-06	inf	0		1.33533e-05	inf	0
[truncated: 3 more columns]

## Sheet: Data S6-Human_bin_data
BIN_NUM	A>T_COUNT	A>C_COUNT	A>G_COUNT	T>A_COUNT	T>C_COUNT	T>G_COUNT	C>A_COUNT	C>T_COUNT	C>G_COUNT	G>A_COUNT	G>T_COUNT	G>C_COUNT	A>T_DENOM	A>C_DENOM	A>G_DENOM	T>A_DENOM	T>C_DENOM	T>G_DENOM	C>A_DENOM	C>T_DENOM	C>G_DENOM	G>A_DENOM	G>T_DENOM	G>C_DENOM	A>T_Freq	A>T_Density	A>C_Freq	A>C_Density	A>G_Freq	A>G_Density	T>A_Freq	T>A_Density	T>C_Freq	T>C_Density	T>G_Freq	T>G_Density	C>A_Freq	C>A_Density	C>T_Freq	C>T_Density	C>G_Freq	C>G_Density	G>A_Freq	G>A_Density	G>T_Freq	G>T_Density	G>C_Freq	G>C_Density
1	10	7	52	25	89	18	47	80	2	47	30	1	1637661	1637661	1637661	2242923	2242923	2242923	1981275	1981275	1981275	1613787	1613787	1613787	6.10627e-06	0.222222	4.27439e-06	0.155556	3.17526e-05	1.15556	1.11462e-05	0.423729	3.96804e-05	1.50847	8.02524e-06	0.305085	2.37221e-05	0.87037	4.0378e-05	1.48148	1.00945e-06	0.037037	2.9124e-05	1.11905	1.85898e-05	0.714286	6.1966e-07	0.0238095
2	49	7	65	10	41	2	25	74	1	31	12	8	2132260	2132260	2132260	1339978	1339978	1339978	1470013	1470013	1470013	589318	589318	589318	2.29803e-05	0.662162	3.2829e-06	0.0945946	3.04841e-05	0.878378	7.46281e-06	0.222222	3.05975e-05	0.911111	1.49256e-06	0.0444444	1.70067e-05	0.409836	5.03397e-05	1.21311	6.80266e-07	0.0163934	5.26032e-05	1.55	2.03625e-05	0.6	1.3575e-05	0.4
3	10	2	10	24	24	14	81	78	20	30	13	6	1906982	1906982	1906982	1455646	1455646	1455646	2735714	2735714	2735714	522306	522306	522306	5.24389e-06	0.172414	1.04878e-06	0.0344828	5.24389e-06	0.172414	1.64875e-05	0.55814	1.64875e-05	0.55814	9.61772e-06	0.325581	2.96084e-05	0.964286	2.85118e-05	0.928571	7.31071e-06	0.238095	5.74376e-05	2	2.48896e-05	0.866667	1.14875e-05	0.4
4	6	2	4	2	36	1	37	19	1	66	19	3	2942283	2942283	2942283	1959742	1959742	1959742	2548109	2548109	2548109	1482240	1482240	1482240	2.03923e-06	0.0909091	6.79744e-07	0.030303	1.35949e-06	0.0606061	1.02054e-06	0.0454545	1.83698e-05	0.818182	5.10271e-07	0.0227273	1.45206e-05	0.649123	7.45651e-06	0.333333	3.92448e-07	0.0175439	4.45272e-05	2	1.28184e-05	0.575758	2.02396e-06	0.0909091
5	6	4	20	2	35	2	16	16	6	105	11	5	3023292	3023292	3023292	1864964	1864964	1864964	2418487	2418487	2418487	1632833	1632833	1632833	1.98459e-06	0.0882353	1.32306e-06	0.0588235	6.61531e-06	0.294118	1.07241e-06	0.047619	1.87671e-05	0.833333	1.07241e-06	0.047619	6.61571e-06	0.296296	6.61571e-06	0.296296	2.48089e-06	0.111111	6.43054e-05	2.91667	6.73676e-06	0.305556	3.06216e-06	0.138889
6	2	4	14	1	33	1	26	12	3	52	21	3	2967920	2967920	2967920	1626687	1626687	1626687	2208343	2208343	2208343	1336943	1336943	1336943	6.73873e-07	0.0277778	1.34775e-06	0.0555556	4.71711e-06	0.194444	6.14746e-07	0.025	2.02866e-05	0.825	6.14746e-07	0.025	1.17735e-05	0.472727	5.43394e-06	0.218182	1.35848e-06	0.0545455	3.88947e-05	1.57576	1.57075e-05	0.636364	2.24393e-06	0.0909091
7	4	0	25	2	29	1	35	23	2	85	23	7	2890715	2890715	2890715	2072985	2072985	2072985	2677401	2677401	2677401	1813494	1813494	1813494	1.38374e-06	0.0655738	0	0	8.64838e-06	0.409836	9.64792e-07	0.0454545	1.39895e-05	0.659091	4.82396e-07	0.0227273	1.30724e-05	0.614035	8.59042e-06	0.403509	7.46993e-07	0.0350877	4.68708e-05	2.23684	1.26827e-05	0.605263	3.85995e-06	0.184211
8	10	1	9	2	24	2	27	18	1	114	41	6	3031568	3031568	3031568	2018846	2018846	2018846	1966049	1966049	1966049	2218433	2218433	2218433	3.29862e-06	0.151515	3.29862e-07	0.0151515	2.96876e-06	0.136364	9.90665e-07	0.0454545	1.1888e-05	0.545455	9.90665e-07	0.0454545	1.37331e-05	0.642857	9.15542e-06	0.428571	5.08634e-07	0.0238095	5.13876e-05	2.375	1.84815e-05	0.854167	2.70461e-06	0.125
9	6	0	15	5	37	0	35	9	4	98	20	6	3157861	3157861	3157861	1726834	1726834	1726834	2380926	2380926	2380926	1387622	1387622	1387622	1.90002e-06	0.0821918	0	0	4.75005e-06	0.205479	2.89547e-06	0.125	2.14265e-05	0.925	0	0	1.47002e-05	0.636364	3.78004e-06	0.163636	1.68002e-06	0.0727273	7.06244e-05	3.0625	1.44131e-05	0.625	4.32394e-06	0.1875
10	4	0	16	2	24	0	31	7	3	55	23	2	3745188	3745188	3745188	1681046	1681046	1681046	1986721	1986721	1986721	1611910	1611910	1611910	1.06804e-06	0.0481928	0	0	4.27215e-06	0.192771	1.18974e-06	0.0540541	1.42768e-05	0.648649	0	0	1.56036e-05	0.704545	3.52339e-06	0.159091	1.51003e-06	0.0681818	3.4121e-05	1.52778	1.42688e-05	0.638889	1.24076e-06	0.0555556
11	4	5	9	4	24	1	22	2	1	72	15	5	2927761	2927761	2927761	2000010	2000010	2000010	1721279	1721279	1721279	1456443	1456443	1456443	1.36623e-06	0.0547945	1.70779e-06	0.0684932	3.07402e-06	0.123288	1.99999e-06	0.0816327	1.19999e-05	0.489796	4.99998e-07	0.0204082	1.27812e-05	0.52381	1.16193e-06	0.047619	5.80963e-07	0.0238095	4.94355e-05	2	1.02991e-05	0.416667	3.43302e-06	0.138889
12	4	2	7	2	37	0	31	16	0	42	16	3	3181850	3181850	3181850	1748672	1748672	1748672	2321211	2321211	2321211	822099	822099	822099	1.25713e-06	0.0506329	6.28565e-07	0.0253165	2.19998e-06	0.0886076	1.14373e-06	0.0465116	2.11589e-05	0.860465	0	0	1.33551e-05	0.534483	6.89295e-06	0.275862	0	0	5.10887e-05	2.1	1.94624e-05	0.8	3.6492e-06	0.15
13	7	11	2	2	25	1	26	19	3	71	19	4	2367526	2367526	2367526	1421497	1421497	1421497	2030839	2030839	2030839	1288309	1288309	1288309	2.95667e-06	0.104478	4.6462e-06	0.164179	8.44764e-07	0.0298507	1.40697e-06	0.05	1.75871e-05	0.625	7.03484e-07	0.025	1.28026e-05	0.45614	9.35574e-06	0.333333	1.47722e-06	0.0526316	5.5111e-05	1.97222	1.4748e-05	0.527778	3.10485e-06	0.111111
14	7	1	18	5	28	0	24	8	3	83	19	1	2092075	2092075	2092075	1605006	1605006	1605006	1638439	1638439	1638439	1185432	1185432	1185432	3.34596e-06	0.111111	4.77994e-07	0.015873	8.6039e-06	0.285714	3.11525e-06	0.102041	1.74454e-05	0.571429	0	0	1.46481e-05	0.489796	4.8827e-06	0.163265	1.83101e-06	0.0612245	7.00167e-05	2.12821	1.60279e-05	0.487179	8.43574e-07	0.025641
15	1	1	12	0	37	0	25	15	1	80	23	2	3053350	3053350	3053350	2059223	2059223	2059223	2322993	2322993	2322993	1755217	1755217	1755217	3.27509e-07	0.0151515	3.27509e-07	0.0151515	3.93011e-06	0.181818	0	0	1.79679e-05	0.840909	0	0	1.0762e-05	0.490196	6.45719e-06	0.294118	4.30479e-07	0.0196078	4.55784e-05	2.05128	1.31038e-05	0.589744	1.13946e-06	0.0512821
16	2	0	8	3	57	4	21	12	2	105	18	2	2534270	2534270	2534270	2454912	2454912	2454912	2192476	2192476	2192476	1739625	1739625	1739625	7.89182e-07	0.0357143	0	0	3.15673e-06	0.142857	1.22204e-06	0.0545455	2.32188e-05	1.03636	1.62939e-06	0.0727273	9.57821e-06	0.428571	5.47326e-06	0.244898	9.12211e-07	0.0408163	6.03578e-05	2.69231	1.03471e-05	0.461538	1.14967e-06	0.0512821
17	5	1	28	6	27	1	27	19	5	78	12	6	2995204	2995204	2995204	2401477	2401477	2401477	2688989	2688989	2688989	1307168	1307168	1307168	1.66934e-06	0.078125	3.33867e-07	0.015625	9.34828e-06	0.4375	2.49846e-06	0.117647	1.12431e-05	0.529412	4.1641e-07	0.0196078	1.00409e-05	0.473684	7.06585e-06	0.333333	1.85943e-06	0.0877193	5.9671e-05	2.78571	9.18015e-06	0.428571	4.59008e-06	0.214286
18	5	15	12	0	21	0	54	30	5	65	10	4	2099152	2099152	2099152	1534120	1534120	1534120	3651229	3651229	3651229	1006658	1006658	1006658	2.38191e-06	0.0980392	7.14574e-06	0.294118	5.71659e-06	0.235294	0	0	1.36886e-05	0.567568	0	0	1.47895e-05	0.606742	8.21641e-06	0.337079	1.3694e-06	0.0561798	6.45701e-05	2.82609	9.93386e-06	0.434783	3.97354e-06	0.173913
19	3	0	5	0	51	1	45	20	6	74	17	3	2547793	2547793	2547793	2494260	2494260	2494260	3130646	3130646	3130646	1342518	1342518	1342518	1.17749e-06	0.0555556	0	0	1.96248e-06	0.0925926	0	0	2.04469e-05	0.980769	4.00921e-07	0.0192308	1.4374e-05	0.681818	6.38846e-06	0.30303	1.91654e-06	0.0909091	5.51203e-05	2.64286	1.26628e-05	0.607143	2.23461e-06	0.107143
20	3	0	11	5	41	1	35	26	2	98	21	4	2733693	2733693	2733693	2058790	2058790	2058790	3177896	3177896	3177896	1500406	1500406	1500406	1.09742e-06	0.0517241	0	0	4.02386e-06	0.189655	2.42861e-06	0.113636	1.99146e-05	0.931818	4.85722e-07	0.0227273	1.10136e-05	0.522388	8.18151e-06	0.38806	6.29347e-07	0.0298507	6.53157e-05	3.16129	1.39962e-05	0.677419	2.66595e-06	0.129032
21	3	1	9	1	33	1	57	21	9	36	16	2	3075182	3075182	3075182	2401484	2401484	2401484	3504692	3504692	3504692	793739	793739	793739	9.75552e-07	0.047619	3.25184e-07	0.015873	2.92666e-06	0.142857	4.16409e-07	0.02	1.37415e-05	0.66	4.16409e-07	0.02	1.62639e-05	0.791667	5.99197e-06	0.291667	2.56799e-06	0.125	4.5355e-05	2.4	2.01578e-05	1.06667	2.51972e-06	0.133333
22	4	1	9	6	28	0	30	14	3	39	11	1	2119974	2119974	2119974	1748900	1748900	1748900	1620482	1620482	1620482	736430	736430	736430	1.88682e-06	0.0606061	4.71704e-07	0.0151515	4.24534e-06	0.136364	3.43073e-06	0.109091	1.60101e-05	0.509091	0	0	1.8513e-05	0.545455	8.6394e-06	0.254545	1.8513e-06	0.0545455	5.29582e-05	1.625	1.49369e-05	0.458333	1.3579e-06	0.0416667
23	7	1	4	1	24	1	22	14	3	62	24	3	1687131	1687131	1687131	1757281	1757281	1757281	1837996	1837996	1837996	1005144	1005144	1005144	4.14906e-06	0.12963	5.92722e-07	0.0185185	2.37089e-06	0.0740741	5.69061e-07	0.0178571	1.36575e-05	0.428571	5.69061e-07	0.0178571	1.19696e-05	0.37931	7.61699e-06	0.241379	1.63221e-06	0.0517241	6.16827e-05	1.9375	2.38772e-05	0.75	2.98465e-06	0.09375
24	6	1	7	1	18	0	27	12	4	29	8	2	2329821	2329821	2329821	1483690	1483690	1483690	1803721	1803721	1803721	512081	512081	512081	2.57531e-06	0.0769231	4.29218e-07	0.0128205	3.00452e-06	0.0897436	6.73995e-07	0.0212766	1.21319e-05	0.382979	0	0	1.49691e-05	0.465517	6.65291e-06	0.206897	2.21764e-06	0.0689655	5.66317e-05	1.70588	1.56225e-05	0.470588	3.90563e-06	0.117647
25	7	0	6	3	38	0	40	19	3	56	18	3	2363939	2363939	2363939	1962708	1962708	1962708	2809047	2809047	2809047	1026119	1026119	1026119	2.96116e-06	0.125	0	0	2.53814e-06	0.107143	1.5285e-06	0.0612245	1.9361e-05	0.77551	0	0	1.42397e-05	0.57971	6.76386e-06	0.275362	1.06798e-06	0.0434783	5.45746e-05	2.15385	1.75418e-05	0.692308	2.92364e-06	0.115385
26	6	0	17	4	39	0	41	26	5	25	11	0	3231676	3231676	3231676	2646076	2646076	2646076	2928067	2928067	2928067	693491	693491	693491	1.85662e-06	0.0869565	0	0	5.26043e-06	0.246377	1.51167e-06	0.0714286	1.47388e-05	0.696429	0	0	1.40024e-05	0.672131	8.87958e-06	0.42623	1.70761e-06	0.0819672	3.60495e-05	1.78571	1.58618e-05	0.785714	0	0
27	2	4	10	1	59	0	57	35	5	28	12	2	2657679	2657679	2657679	2213280	2213280	2213280	3862019	3862019	3862019	824708	824708	824708	7.52536e-07	0.037037	1.50507e-06	0.0740741	3.76268e-06	0.185185	4.51818e-07	0.0217391	2.66573e-05	1.28261	0	0	1.47591e-05	0.695122	9.06262e-06	0.426829	1.29466e-06	0.0609756	3.39514e-05	1.55556	1.45506e-05	0.666667	2.4251e-06	0.111111
28	5	1	9	9	43	1	44	20	2	49	12	2	3504138	3504138	3504138	2572263	2572263	2572263	2803838	2803838	2803838	971799	971799	971799	1.42688e-06	0.0704225	2.85377e-07	0.0140845	2.56839e-06	0.126761	3.49886e-06	0.169811	1.67168e-05	0.811321	3.88763e-07	0.0188679	1.56928e-05	0.785714	7.13308e-06	0.357143	7.13308e-07	0.0357143	5.04219e-05	2.45	1.23482e-05	0.6	2.05804e-06	0.1
29	3	0	9	5	21	1	39	12	2	39	22	2	2467096	2467096	2467096	1796042	1796042	1796042	2403476	2403476	2403476	1452919	1452919	1452919	1.216e-06	0.0491803	0	0	3.64801e-06	0.147541	2.7839e-06	0.116279	1.16924e-05	0.488372	5.5678e-07	0.0232558	1.62265e-05	0.65	4.99277e-06	0.2	8.32128e-07	0.0333333	2.68425e-05	1.08333	1.51419e-05	0.611111	1.37654e-06	0.0555556
30	1	1	9	1	24	0	30	10	1	59	21	6	2432423	2432423	2432423	2274193	2274193	2274193	2516645	2516645	2516645	1532636	1532636	1532636	4.11113e-07	0.0178571	4.11113e-07	0.0178571	3.70001e-06	0.160714	4.39716e-07	0.0192308	1.05532e-05	0.461538	0	0	1.19206e-05	0.517241	3.97354e-06	0.172414	3.97354e-07	0.0172414	3.84958e-05	1.73529	1.37019e-05	0.617647	3.91482e-06	0.176471
31	5	0	13	0	36	0	44	16	2	43	16	3	2428145	2428145	2428145	2221183	2221183	2221183	2720784	2720784	2720784	1639017	1639017	1639017	2.05919e-06	0.0943396	0	0	5.35388e-06	0.245283	0	0	1.62076e-05	0.705882	0	0	1.61718e-05	0.733333	5.88066e-06	0.266667	7.35082e-07	0.0333333	2.62352e-05	1.19444	9.76195e-06	0.444444	1.83037e-06	0.0833333
32	2	1	9	3	23	4	49	19	6	70	20	3	1867242	1867242	1867242	2393291	2393291	2393291	3129384	3129384	3129384	1587025	1587025	1587025	1.0711e-06	0.047619	5.35549e-07	0.0238095	4.81994e-06	0.214286	1.2535e-06	0.0566038	9.6102e-06	0.433962	1.67134e-06	0.0754717	1.5658e-05	0.710145	6.07148e-06	0.275362	1.91731e-06	0.0869565	4.41077e-05	1.94444	1.26022e-05	0.555556	1.89033e-06	0.0833333
33	4	10	12	1	25	0	48	29	1	48	15	2	2514690	2514690	2514690	1997149	1997149	1997149	3539845	3539845	3539845	1094329	1094329	1094329	1.59065e-06	0.0714286	3.97663e-06	0.178571	4.77196e-06	0.214286	5.00714e-07	0.0227273	1.25178e-05	0.568182	0	0	1.35599e-05	0.623377	8.19245e-06	0.376623	2.82498e-07	0.012987	4.38625e-05	2.08696	1.3707e-05	0.652174	1.8276e-06	0.0869565
34	3	0	16	2	33	0	19	13	1	48	29	1	2595180	2595180	2595180	2982909	2982909	2982909	1823982	1823982	1823982	1634064	1634064	1634064	1.15599e-06	0.0517241	0	0	6.16528e-06	0.275862	6.70486e-07	0.030303	1.1063e-05	0.5	0	0	1.04168e-05	0.475	7.12726e-06	0.325	5.48251e-07	0.025	2.93746e-05	1.33333	1.77472e-05	0.805556	6.11971e-07	0.0277778
35	2	0	6	1	24	1	38	11	1	81	20	1	2166271	2166271	2166271	2310768	2310768	2310768	2466009	2466009	2466009	1564943	1564943	1564943	9.23246e-07	0.0392157	0	0	2.76974e-06	0.117647	4.32757e-07	0.0188679	1.03862e-05	0.45283	4.32757e-07	0.0188679	1.54095e-05	0.644068	4.46065e-06	0.186441	4.05514e-07	0.0169492	5.17591e-05	2.18919	1.278e-05	0.540541	6.39001e-07	0.027027
36	3	0	9	2	20	0	37	33	3	36	11	0	2158573	2158573	2158573	2424842	2424842	2424842	2639310	2639310	2639310	993712	993712	993712	1.38981e-06	0.0566038	0	0	4.16942e-06	0.169811	8.24796e-07	0.0344828	8.24796e-06	0.344828	0	0	1.40188e-05	0.578125	1.25033e-05	0.515625	1.13666e-06	0.046875	3.62278e-05	1.44	1.10696e-05	0.44	0	0
37	5	0	11	1	38	0	26	20	1	62	17	1	2326759	2326759	2326759	2047415	2047415	2047415	2018363	2018363	2018363	1262501	1262501	1262501	2.14891e-06	0.0819672	0	0	4.72761e-06	0.180328	4.88421e-07	0.0188679	1.856e-05	0.716981	0	0	1.28817e-05	0.5	9.90902e-06	0.384615	4.95451e-07	0.0192308	4.91089e-05	1.82353	1.34653e-05	0.5	7.92079e-07	0.0294118
38	1	0	7	0	19	0	21	6	0	27	13	2	2483587	2483587	2483587	1647064	1647064	1647064	1620426	1620426	1620426	922455	922455	922455	4.02643e-07	0.0133333	0	0	2.8185e-06	0.0933333	0	0	1.15357e-05	0.404255	0	0	1.29596e-05	0.42	3.70273e-06	0.12	0	0	2.92697e-05	0.964286	1.40928e-05	0.464286	2.16813e-06	0.0714286
39	5	2	10	3	24	0	44	7	3	34	14	2	2495288	2495288	2495288	2440901	2440901	2440901	2677599	2677599	2677599	971542	971542	971542	2.00378e-06	0.0847458	8.01511e-07	0.0338983	4.00755e-06	0.169492	1.22905e-06	0.0535714	9.83243e-06	0.428571	0	0	1.64326e-05	0.709677	2.61428e-06	0.112903	1.12041e-06	0.0483871	3.49959e-05	1.47826	1.44101e-05	0.608696	2.05858e-06	0.0869565
40	2	0	9	2	25	0	47	20	4	49	18	6	2260802	2260802	2260802	2016789	2016789	2016789	3082695	3082695	3082695	1280605	1280605	1280605	8.84642e-07	0.0392157	0	0	3.98089e-06	0.176471	9.91675e-07	0.0425532	1.23959e-05	0.531915	0	0	1.52464e-05	0.643836	6.48783e-06	0.273973	1.29757e-06	0.0547945	3.82632e-05	1.68966	1.40559e-05	0.62069	4.68529e-06	0.206897
41	4	1	10	2	24	0	29	11	2	65	22	4	2759798	2759798	2759798	2090720	2090720	2090720	2581045	2581045	2581045	1624292	1624292	1624292	1.44938e-06	0.0645161	3.62345e-07	0.016129	3.62345e-06	0.16129	9.56608e-07	0.0444444	1.14793e-05	0.533333	0	0	1.12358e-05	0.508772	4.26184e-06	0.192982	7.7488e-07	0.0350877	4.00174e-05	1.80556	1.35444e-05	0.611111	2.46261e-06	0.111111
42	1	0	14	4	22	0	34	20	3	32	13	1	2576853	2576853	2576853	2084107	2084107	2084107	2455686	2455686	2455686	971467	971467	971467	3.8807e-07	0.015873	0	0	5.43298e-06	0.222222	1.91929e-06	0.0754717	1.05561e-05	0.415094	0	0	1.38454e-05	0.566667	8.14436e-06	0.333333	1.22165e-06	0.05	3.29399e-05	1.33333	1.33818e-05	0.541667	1.02937e-06	0.0416667
43	10	1	5	2	18	0	46	21	3	11	12	0	3279170	3279170	3279170	1870708	1870708	1870708	2774933	2774933	2774933	554126	554126	554126	3.04955e-06	0.135135	3.04955e-07	0.0135135	1.52478e-06	0.0675676	1.06911e-06	0.0444444	9.62203e-06	0.4	0	0	1.6577e-05	0.686567	7.56775e-06	0.313433	1.08111e-06	0.0447761	1.98511e-05	0.785714	2.16557e-05	0.857143	0	0
44	3	1	17	1	14	0	42	20	3	22	8	2	3151914	3151914	3151914	2256102	2256102	2256102	2890267	2890267	2890267	588518	588518	588518	9.51803e-07	0.0434783	3.17268e-07	0.0144928	5.39355e-06	0.246377	4.43242e-07	0.0196078	6.20539e-06	0.27451	0	0	1.45315e-05	0.626866	6.91978e-06	0.298507	1.03797e-06	0.0447761	3.7382e-05	1.69231	1.35935e-05	0.615385	3.39837e-06	0.153846
45	1	1	1	0	18	1	23	12	3	12	7	1	1988474	1988474	1988474	1571793	1571793	1571793	2368718	2368718	2368718	776361	776361	776361	5.02898e-07	0.0169492	5.02898e-07	0.0169492	5.02898e-07	0.0169492	0	0	1.14519e-05	0.375	6.36216e-07	0.0208333	9.70989e-06	0.338235	5.06603e-06	0.176471	1.26651e-06	0.0441176	1.54567e-05	0.48	9.01642e-06	0.28	1.28806e-06	0.04
46	5	0	6	5	30	0	41	15	4	41	13	2	2774620	2774620	2774620	2709738	2709738	2709738	3342318	3342318	3342318	1049626	1049626	1049626	1.80205e-06	0.0892857	0	0	2.16246e-06	0.107143	1.8452e-06	0.0925926	1.10712e-05	0.555556	0	0	1.22669e-05	0.602941	4.4879e-06	0.220588	1.19677e-06	0.0588235	3.90615e-05	1.86364	1.23854e-05	0.590909	1.90544e-06	0.0909091
47	4	1	13	2	27	3	48	24	6	60	19	2	2915588	2915588	2915588	1888604	1888604	1888604	3288527	3288527	3288527	1278538	1278538	1278538	1.37194e-06	0.0645161	3.42984e-07	0.016129	4.45879e-06	0.209677	1.05898e-06	0.05	1.42963e-05	0.675	1.58847e-06	0.075	1.45962e-05	0.685714	7.2981e-06	0.342857	1.82453e-06	0.0857143	4.69286e-05	2.14286	1.48607e-05	0.678571	1.56429e-06	0.0714286
48	3	0	8	7	14	3	38	21	1	80	12	2	2283975	2283975	2283975	2107172	2107172	2107172	3144047	3144047	3144047	1315479	1315479	1315479	1.3135e-06	0.0588235	0	0	3.50267e-06	0.156863	3.32199e-06	0.152174	6.64398e-06	0.304348	1.42371e-06	0.0652174	1.20863e-05	0.520548	6.67929e-06	0.287671	3.18061e-07	0.0136986	6.08143e-05	2.66667	9.12215e-06	0.4	1.52036e-06	0.0666667
49	0	0	7	7	32	0	29	20	3	52	12	1	2869883	2869883	2869883	2797894	2797894	2797894	2728432	2728432	2728432	1252040	1252040	1252040	0	0	0	0	2.43912e-06	0.116667	2.50188e-06	0.12069	1.14372e-05	0.551724	0	0	1.06288e-05	0.508772	7.33022e-06	0.350877	1.09953e-06	0.0526316	4.15322e-05	2.08	9.58436e-06	0.48	7.98697e-07	0.04
50	0	1	9	2	59	3	34	6	6	99	20	1	2190951	2190951	2190951	3722266	3722266	3722266	2779994	2779994	2779994	1749271	1749271	1749271	0	0	4.56423e-07	0.0238095	4.10781e-06	0.214286	5.37307e-07	0.028169	1.58506e-05	0.830986	8.05961e-07	0.0422535	1.22302e-05	0.641509	2.15828e-06	0.113208	2.15828e-06	0.113208	5.6595e-05	2.91176	1.14333e-05	0.588235	5.71667e-07	0.0294118
51	4	1	10	1	33	0	28	11	2	49	17	0	3252638	3252638	3252638	2614558	2614558	2614558	2542359	2542359	2542359	946279	946279	946279	1.22977e-06	0.057971	3.07443e-07	0.0144928	3.07443e-06	0.144928	3.82474e-07	0.0175439	1.26216e-05	0.578947	0	0	1.10134e-05	0.509091	4.32669e-06	0.2	7.86671e-07	0.0363636	5.17818e-05	2.57895	1.79651e-05	0.894737	0	0
52	2	5	18	5	28	0	36	21	1	47	19	3	2226331	2226331	2226331	2573939	2573939	2573939	2220875	2220875	2220875	915460	915460	915460	8.98339e-07	0.0357143	2.24585e-06	0.0892857	8.08505e-06	0.321429	1.94255e-06	0.0769231	1.08783e-05	0.430769	0	0	1.62098e-05	0.642857	9.45573e-06	0.375	4.50273e-07	0.0178571	5.13403e-05	2.04348	2.07546e-05	0.826087	3.27704e-06	0.130435
53	5	1	6	3	45	0	30	14	4	41	16	2	3077461	3077461	3077461	3019508	3019508	3019508	1919455	1919455	1919455	893656	893656	893656	1.62472e-06	0.0724638	3.24943e-07	0.0144928	1.94966e-06	0.0869565	9.93539e-07	0.0447761	1.49031e-05	0.671642	0	0	1.56294e-05	0.697674	7.29374e-06	0.325581	2.08392e-06	0.0930233	4.5879e-05	1.95238	1.7904e-05	0.761905	2.238e-06	0.0952381
54	2	1	7	1	31	2	48	23	4	31	20	2	2706687	2706687	2706687	2447683	2447683	2447683	3173953	3173953	3173953	1225345	1225345	1225345	7.38911e-07	0.0350877	3.69455e-07	0.0175439	2.58619e-06	0.122807	4.0855e-07	0.0192308	1.2665e-05	0.596154	8.17099e-07	0.0384615	1.51231e-05	0.716418	7.24648e-06	0.343284	1.26026e-06	0.0597015	2.5299e-05	1.29167	1.63219e-05	0.833333	1.63219e-06	0.0833333
55	1	0	9	2	36	1	41	27	7	21	9	1	3094977	3094977	3094977	2360565	2360565	2360565	3329363	3329363	3329363	515037	515037	515037	3.23104e-07	0.0153846	0	0	2.90794e-06	0.138462	8.47255e-07	0.04	1.52506e-05	0.72	4.23627e-07	0.02	1.23147e-05	0.561644	8.10966e-06	0.369863	2.1025e-06	0.0958904	4.07738e-05	1.75	1.74745e-05	0.75	1.94161e-06	0.0833333
56	3	1	14	2	35	1	39	17	3	45	17	3	3231103	3231103	3231103	2373415	2373415	2373415	3202999	3202999	3202999	1006690	1006690	1006690	9.28476e-07	0.0447761	3.09492e-07	0.0149254	4.33289e-06	0.208955	8.42668e-07	0.0416667	1.47467e-05	0.729167	4.21334e-07	0.0208333	1.21761e-05	0.6	5.30753e-06	0.261538	9.36622e-07	0.0461538	4.4701e-05	2.25	1.6887e-05	0.85	2.98006e-06	0.15
57	1	2	7	4	39	0	49	14	2	37	10	1	2902262	2902262	2902262	2656113	2656113	2656113	3109066	3109066	3109066	798507	798507	798507	3.44559e-07	0.0166667	6.89118e-07	0.0333333	2.41191e-06	0.116667	1.50596e-06	0.0701754	1.46831e-05	0.684211	0	0	1.57604e-05	0.742424	4.50296e-06	0.212121	6.4328e-07	0.030303	4.63365e-05	2.17647	1.25234e-05	0.588235	1.25234e-06	0.0588235
58	4	2	11	4	26	0	32	19	2	66	15	3	2631424	2631424	2631424	2098698	2098698	2098698	2920809	2920809	2920809	1333138	1333138	1333138	1.52009e-06	0.0689655	7.60045e-07	0.0344828	4.18025e-06	0.189655	1.90594e-06	0.0851064	1.23886e-05	0.553191	0	0	1.09559e-05	0.492308	6.50505e-06	0.292308	6.84742e-07	0.0307692	4.95073e-05	2.2	1.12516e-05	0.5	2.25033e-06	0.1
59	4	1	8	1	42	1	47	20	5	65	14	3	2704013	2704013	2704013	2319445	2319445	2319445	3397667	3397667	3397667	1190696	1190696	1190696	1.47928e-06	0.0701754	3.69821e-07	0.0175439	2.95857e-06	0.140351	4.31138e-07	0.0208333	1.81078e-05	0.875	4.31138e-07	0.0208333	1.3833e-05	0.671429	5.88639e-06	0.285714	1.4716e-06	0.0714286	5.45899e-05	2.6	1.17578e-05	0.56	2.51953e-06	0.12
60	2	0	9	4	24	1	42	34	2	53	12	5	2548152	2548152	2548152	2648923	2648923	2648923	3158948	3158948	3158948	924607	924607	924607	7.84883e-07	0.037037	0	0	3.53197e-06	0.166667	1.51005e-06	0.0701754	9.06029e-06	0.421053	3.77512e-07	0.0175439	1.32956e-05	0.608696	1.07631e-05	0.492754	6.33122e-07	0.0289855	5.73217e-05	2.65	1.29785e-05	0.6	5.4077e-06	0.25
61	2	1	14	3	36	2	54	35	9	56	10	0	2881580	2881580	2881580	2353084	2353084	2353084	3212992	3212992	3212992	973180	973180	973180	6.94064e-07	0.031746	3.47032e-07	0.015873	4.85845e-06	0.222222	1.27492e-06	0.0612245	1.52991e-05	0.734694	8.49948e-07	0.0408163	1.68068e-05	0.80597	1.08933e-05	0.522388	2.80113e-06	0.134328	5.75433e-05	2.66667	1.02756e-05	0.47619	0	0
62	5	1	11	10	26	2	43	18	3	49	12	0	2979437	2979437	2979437	2236847	2236847	2236847	2816458	2816458	2816458	1011524	1011524	1011524	1.67817e-06	0.0769231	3.35634e-07	0.0153846	3.69197e-06	0.169231	4.47058e-06	0.196078	1.16235e-05	0.509804	8.94116e-07	0.0392157	1.52674e-05	0.693548	6.39101e-06	0.290323	1.06517e-06	0.0483871	4.84418e-05	2.22727	1.18633e-05	0.545455	0	0
63	2	1	6	2	29	2	49	26	2	45	12	0	3327037	3327037	3327037	2595548	2595548	2595548	3216787	3216787	3216787	845374	845374	845374	6.01135e-07	0.0298507	3.00568e-07	0.0149254	1.80341e-06	0.0895522	7.7055e-07	0.0392157	1.1173e-05	0.568627	7.7055e-07	0.0392157	1.52326e-05	0.753846	8.0826e-06	0.4	6.21738e-07	0.0307692	5.32309e-05	2.64706	1.41949e-05	0.705882	0	0
64	3	0	10	0	67	0	39	22	5	54	9	4	2709180	2709180	2709180	3176965	3176965	3176965	2411490	2411490	2411490	1144483	1144483	1144483	1.10735e-06	0.0526316	0	0	3.69115e-06	0.175439	0	0	2.10893e-05	0.985294	0	0	1.61726e-05	0.78	9.12299e-06	0.44	2.07341e-06	0.1	4.71829e-05	2.16	7.86381e-06	0.36	3.49503e-06	0.16
65	2	1	10	1	33	0	42	26	3	67	20	2	2657696	2657696	2657696	1886567	1886567	1886567	3064750	3064750	3064750	1440774	1440774	1440774	7.52532e-07	0.0344828	3.76266e-07	0.0172414	3.76266e-06	0.172414	5.30063e-07	0.0238095	1.74921e-05	0.785714	0	0	1.37042e-05	0.608696	8.48356e-06	0.376812	9.78873e-07	0.0434783	4.65028e-05	2.16129	1.38814e-05	0.645161	1.38814e-06	0.0645161
66	2	1	21	1	39	0	46	20	4	71	16	3	2412232	2412232	2412232	2004485	2004485	2004485	3438153	3438153	3438153	1232204	1232204	1232204	8.29108e-07	0.0377358	4.14554e-07	0.0188679	8.70563e-06	0.396226	4.98881e-07	0.0227273	1.94564e-05	0.886364	0	0	1.33793e-05	0.605263	5.81708e-06	0.263158	1.16342e-06	0.0526316	5.76203e-05	2.62963	1.29849e-05	0.592593	2.43466e-06	0.111111
67	2	2	10	2	36	2	38	8	6	78	17	9	3098981	3098981	3098981	2281439	2281439	2281439	3013102	3013102	3013102	1142823	1142823	1142823	6.45373e-07	0.0307692	6.45373e-07	0.0307692	3.22687e-06	0.153846	8.7664e-07	0.0425532	1.57795e-05	0.765957	8.7664e-07	0.0425532	1.26116e-05	0.603175	2.65507e-06	0.126984	1.9913e-06	0.0952381	6.8252e-05	3.12	1.48754e-05	0.68	7.87524e-06	0.36
68	2	2	11	1	42	0	39	7	3	54	14	1	3057811	3057811	3057811	2142975	2142975	2142975	3246963	3246963	3246963	1133312	1133312	1133312	6.54063e-07	0.0322581	6.54063e-07	0.0322581	3.59734e-06	0.177419	4.66641e-07	0.0217391	1.95989e-05	0.913043	0	0	1.20112e-05	0.573529	2.15586e-06	0.102941	9.2394e-07	0.0441176	4.7648e-05	2.25	1.23532e-05	0.583333	8.8237e-07	0.0416667
69	6	0	17	3	30	1	42	28	9	39	8	2	2655591	2655591	2655591	1953799	1953799	1953799	3348798	3348798	3348798	731969	731969	731969	2.25938e-06	0.0983607	0	0	6.40159e-06	0.278689	1.53547e-06	0.0666667	1.53547e-05	0.666667	5.11823e-07	0.0222222	1.25418e-05	0.545455	8.36121e-06	0.363636	2.68753e-06	0.116883	5.32809e-05	2.29412	1.09294e-05	0.470588	2.73236e-06	0.117647
70	4	1	9	4	35	0	57	30	4	37	14	0	2690499	2690499	2690499	2254316	2254316	2254316	3420970	3420970	3420970	808022	808022	808022	1.48671e-06	0.0689655	3.71678e-07	0.0172414	3.3451e-06	0.155172	1.77437e-06	0.0816327	1.55258e-05	0.714286	0	0	1.66619e-05	0.76	8.76944e-06	0.4	1.16926e-06	0.0533333	4.57908e-05	2.05556	1.73263e-05	0.777778	0	0
71	6	3	20	1	49	1	49	22	3	21	8	2	3282156	3282156	3282156	2480923	2480923	2480923	3206115	3206115	3206115	417934	417934	417934	1.82807e-06	0.084507	9.14033e-07	0.0422535	6.09356e-06	0.28169	4.03076e-07	0.0188679	1.97507e-05	0.924528	4.03076e-07	0.0188679	1.52833e-05	0.731343	6.86189e-06	0.328358	9.35712e-07	0.0447761	5.02472e-05	2.33333	1.91418e-05	0.888889	4.78544e-06	0.222222
72	5	0	11	1	35	1	63	26	8	34	14	2	2933375	2933375	2933375	1888896	1888896	1888896	3546550	3546550	3546550	548148	548148	548148	1.70452e-06	0.0769231	0	0	3.74995e-06	0.169231	5.2941e-07	0.0232558	1.85293e-05	0.813953	5.2941e-07	0.0232558	1.77637e-05	0.7875	7.33107e-06	0.325	2.25571e-06	0.1	6.2027e-05	2.83333	2.55405e-05	1.16667	3.64865e-06	0.166667
73	3	2	12	3	26	0	49	22	3	30	11	1	3172034	3172034	3172034	1536386	1536386	1536386	2774421	2774421	2774421	609925	609925	609925	9.45765e-07	0.0379747	6.3051e-07	0.0253165	3.78306e-06	0.151899	1.95263e-06	0.0789474	1.69228e-05	0.684211	0	0	1.76613e-05	0.710145	7.92958e-06	0.318841	1.08131e-06	0.0434783	4.91864e-05	2.14286	1.8035e-05	0.785714	1.63955e-06	0.0714286
74	6	0	18	2	31	0	35	24	4	30	13	3	3867990	3867990	3867990	1676612	1676612	1676612	2645418	2645418	2645418	807881	807881	807881	1.55119e-06	0.0705882	0	0	4.65358e-06	0.211765	1.19288e-06	0.0540541	1.84897e-05	0.837838	0	0	1.32304e-05	0.59322	9.07229e-06	0.40678	1.51205e-06	0.0677966	3.71342e-05	1.57895	1.60915e-05	0.684211	3.71342e-06	0.157895
75	0	1	11	1	38	0	46	28	1	104	20	1	2404663	2404663	2404663	2224933	2224933	2224933	3844792	3844792	3844792	1341076	1341076	1341076	0	0	4.15859e-07	0.02	4.57445e-06	0.22	4.49452e-07	0.0227273	1.70792e-05	0.863636	0	0	1.19642e-05	0.582278	7.28258e-06	0.35443	2.60092e-07	0.0126582	7.75497e-05	3.85185	1.49134e-05	0.740741	7.4567e-07	0.037037
76	3	1	2	1	49	0	32	16	2	99	19	8	2519047	2519047	2519047	2749191	2749191	2749191	2890714	2890714	2890714	1651642	1651642	1651642	1.19093e-06	0.0588235	3.96976e-07	0.0196078	7.93951e-07	0.0392157	3.63743e-07	0.0175439	1.78234e-05	0.859649	0	0	1.10699e-05	0.551724	5.53496e-06	0.275862	6.91871e-07	0.0344828	5.99404e-05	2.91176	1.15037e-05	0.558824	4.84366e-06	0.235294
77	3	2	11	2	37	2	42	22	5	90	19	4	2732021	2732021	2732021	2445555	2445555	2445555	3264032	3264032	3264032	1325038	1325038	1325038	1.09809e-06	0.0545455	7.32059e-07	0.0363636	4.02632e-06	0.2	8.1781e-07	0.04	1.51295e-05	0.74	8.1781e-07	0.04	1.28675e-05	0.617647	6.74013e-06	0.323529	1.53185e-06	0.0735294	6.79226e-05	3.33333	1.43392e-05	0.703704	3.01878e-06	0.148148
78	0	0	11	5	40	0	60	28	4	42	14	0	2509743	2509743	2509743	2624502	2624502	2624502	3946711	3946711	3946711	841474	841474	841474	0	0	0	0	4.38292e-06	0.211538	1.90512e-06	0.0980392	1.5241e-05	0.784314	0	0	1.52025e-05	0.75	7.09451e-06	0.35	1.0135e-06	0.05	4.99124e-05	2.47059	1.66375e-05	0.823529	0	0
79	5	1	11	2	58	1	49	20	5	73	13	1	2958424	2958424	2958424	2356747	2356747	2356747	3058286	3058286	3058286	1058600	1058600	1058600	1.69009e-06	0.0819672	3.38018e-07	0.0163934	3.7182e-06	0.180328	8.48627e-07	0.0392157	2.46102e-05	1.13725	4.24314e-07	0.0196078	1.6022e-05	0.753846	6.53961e-06	0.307692	1.6349e-06	0.0769231	6.8959e-05	3.17391	1.22804e-05	0.565217	9.44644e-07	0.0434783
80	6	0	24	4	44	1	36	24	1	45	16	1	3309463	3309463	3309463	2113913	2113913	2113913	2142026	2142026	2142026	1038729	1038729	1038729	1.81298e-06	0.0779221	0	0	7.25193e-06	0.311688	1.89223e-06	0.0816327	2.08145e-05	0.897959	4.73056e-07	0.0204082	1.68065e-05	0.72	1.12043e-05	0.48	4.66848e-07	0.02	4.33222e-05	1.875	1.54034e-05	0.666667	9.62715e-07	0.0416667
81	5	11	79	2	60	2	46	153	27	86	13	2	2584962	2584962	2584962	2353706	2353706	2353706	2434944	2434944	2434944	1067626	1067626	1067626	1.93426e-06	0.0806452	4.25538e-06	0.177419	3.05614e-05	1.27419	8.49724e-07	0.0357143	2.54917e-05	1.07143	8.49724e-07	0.0357143	1.88916e-05	0.807018	6.28351e-05	2.68421	1.10886e-05	0.473684	8.05526e-05	3.44	1.21765e-05	0.52	1.87332e-06	0.08
82	24	10	93	2	40	2	52	211	13	62	14	1	2819162	2819162	2819162	1610187	1610187	1610187	3106279	3106279	3106279	963142	963142	963142	8.51317e-06	0.363636	3.54715e-06	0.151515	3.29885e-05	1.40909	1.24209e-06	0.0526316	2.48418e-05	1.05263	1.24209e-06	0.0526316	1.67403e-05	0.712329	6.79269e-05	2.89041	4.18507e-06	0.178082	6.43726e-05	2.69565	1.45358e-05	0.608696	1.03827e-06	0.0434783
83	1	3	9	0	25	0	19	48	2	8	11	0	1686692	1686692	1686692	1433286	1433286	1433286	1878868	1878868	1878868	1131491	1131491	1131491	5.92876e-07	0.0212766	1.77863e-06	0.0638298	5.33589e-06	0.191489	0	0	1.74424e-05	0.641026	0	0	1.01125e-05	0.365385	2.55473e-05	0.923077	1.06447e-06	0.0384615	7.07032e-06	0.258065	9.72169e-06	0.354839	0	0

## Sheet: Data S7-Human_cancer_bin_data
BIN_NUM	A Bin Count	T Bin Count	G Bin Count	C Bin Count	A>C Count	A>T Count	A>G Count	C>A Count	C>T Count	C>G Count	T>A Count	T>C Count	T>G Count	G>A Count	G>C Count	G>T Count	A>C Density	A>T Density	A>G Density	C>A Density	C>T Density	C>G Density	T>A Density	T>C Density	T>G Density	G>A Density	G>C Density	G>T Density
1	21	27	26	26	0	1	7	4	28	0	2	79	6	27	0	10	0	0.047619	0.333333	0.153846	1.07692	0	0.0740741	2.92593	0.222222	1.03846	0	0.384615
2	24	32	16	28	0	2	32	1	25	0	0	39	0	8	0	0	0	0.0833333	1.33333	0.0357143	0.892857	0	0	1.21875	0	0.5	0	0
3	40	28	12	20	2	1	29	1	7	1	0	19	0	27	3	2	0.05	0.025	0.725	0.05	0.35	0.05	0	0.678571	0	2.25	0.25	0.166667
4	34	17	8	41	0	1	2	6	10	0	0	19	0	10	0	1	0	0.0294118	0.0588235	0.146341	0.243902	0	0	1.11765	0	1.25	0	0.125
5	26	29	7	38	5	0	0	3	32	0	0	11	3	3	0	0	0.192308	0	0	0.0789474	0.842105	0	0	0.37931	0.103448	0.428571	0	0
6	32	14	8	46	1	0	10	5	14	0	0	9	0	28	4	3	0.03125	0	0.3125	0.108696	0.304348	0	0	0.642857	0	3.5	0.5	0.375
7	33	28	16	23	0	2	1	2	2	0	0	19	1	22	0	0	0	0.0606061	0.030303	0.0869565	0.0869565	0	0	0.678571	0.0357143	1.375	0	0
8	33	16	17	34	1	1	5	1	2	1	0	10	0	43	1	1	0.030303	0.030303	0.151515	0.0294118	0.0588235	0.0294118	0	0.625	0	2.52941	0.0588235	0.0588235
9	32	21	19	28	1	0	3	0	1	0	0	18	0	26	0	1	0.03125	0	0.09375	0	0.0357143	0	0	0.857143	0	1.36842	0	0.0526316
10	36	21	17	26	0	0	3	0	1	0	0	10	0	30	2	0	0	0	0.0833333	0	0.0384615	0	0	0.47619	0	1.76471	0.117647	0
11	37	21	16	26	0	0	3	0	0	0	0	12	0	21	0	0	0	0	0.0810811	0	0	0	0	0.571429	0	1.3125	0	0
12	35	19	17	29	0	0	1	0	1	0	0	4	0	21	0	0	0	0	0.0285714	0	0.0344828	0	0	0.210526	0	1.23529	0	0
13	30	23	14	33	0	1	3	1	3	0	0	10	0	23	0	0	0	0.0333333	0.1	0.030303	0.0909091	0	0	0.434783	0	1.64286	0	0
14	31	21	24	24	0	3	2	2	3	0	0	12	0	52	4	0	0	0.0967742	0.0645161	0.0833333	0.125	0	0	0.571429	0	2.16667	0.166667	0
15	28	20	27	25	1	0	4	0	2	0	0	10	0	44	2	1	0.0357143	0	0.142857	0	0.08	0	0	0.5	0	1.62963	0.0740741	0.037037
16	38	24	21	17	0	0	3	0	1	0	1	10	0	30	1	0	0	0	0.0789474	0	0.0588235	0	0.0416667	0.416667	0	1.42857	0.047619	0
17	32	21	13	34	0	1	1	1	3	1	0	8	0	37	1	0	0	0.03125	0.03125	0.0294118	0.0882353	0.0294118	0	0.380952	0	2.84615	0.0769231	0
18	41	19	19	21	0	0	3	0	2	0	1	9	1	30	2	0	0	0	0.0731707	0	0.0952381	0	0.0526316	0.473684	0.0526316	1.57895	0.105263	0
19	45	22	14	19	0	1	3	1	0	0	0	11	0	19	0	0	0	0.0222222	0.0666667	0.0526316	0	0	0	0.5	0	1.35714	0	0
20	38	15	22	25	1	0	3	1	0	0	0	9	0	42	4	0	0.0263158	0	0.0789474	0.04	0	0	0	0.6	0	1.90909	0.181818	0
21	28	32	17	23	0	0	5	0	0	0	0	11	0	26	2	0	0	0	0.178571	0	0	0	0	0.34375	0	1.52941	0.117647	0
22	45	17	19	19	3	0	3	1	1	0	0	6	0	23	1	0	0.0666667	0	0.0666667	0.0526316	0.0526316	0	0	0.352941	0	1.21053	0.0526316	0
23	39	20	9	32	0	1	1	0	3	0	0	15	0	13	0	0	0	0.025641	0.025641	0	0.09375	0	0	0.75	0	1.44444	0	0
24	40	23	11	26	0	1	5	0	3	0	1	12	0	40	1	0	0	0.025	0.125	0	0.115385	0	0.0434783	0.521739	0	3.63636	0.0909091	0
25	37	22	16	25	0	2	3	1	3	0	0	12	0	27	0	0	0	0.0540541	0.0810811	0.04	0.12	0	0	0.545455	0	1.6875	0	0
26	30	18	20	32	0	0	2	1	4	0	2	9	0	44	0	2	0	0	0.0666667	0.03125	0.125	0	0.111111	0.5	0	2.2	0	0.1
27	24	29	24	23	0	1	4	0	2	0	0	10	1	48	3	0	0	0.0416667	0.166667	0	0.0869565	0	0	0.344828	0.0344828	2	0.125	0
28	39	20	15	26	1	0	4	0	3	0	0	5	1	32	1	0	0.025641	0	0.102564	0	0.115385	0	0	0.25	0.05	2.13333	0.0666667	0
29	32	20	20	28	0	1	4	2	3	2	1	6	0	39	3	0	0	0.03125	0.125	0.0714286	0.107143	0.0714286	0.05	0.3	0	1.95	0.15	0
30	34	24	19	23	0	0	5	1	1	0	0	17	0	32	0	0	0	0	0.147059	0.0434783	0.0434783	0	0	0.708333	0	1.68421	0	0
31	23	29	26	22	0	2	7	3	2	0	0	18	0	71	4	0	0	0.0869565	0.304348	0.136364	0.0909091	0	0	0.62069	0	2.73077	0.153846	0
32	33	26	13	27	0	0	2	0	2	0	0	10	0	20	1	0	0	0	0.0606061	0	0.0740741	0	0	0.384615	0	1.53846	0.0769231	0
33	32	25	17	26	0	1	9	1	3	0	0	10	1	22	1	0	0	0.03125	0.28125	0.0384615	0.115385	0	0	0.4	0.04	1.29412	0.0588235	0
34	32	26	11	31	0	0	1	1	4	0	0	15	0	24	0	0	0	0	0.03125	0.0322581	0.129032	0	0	0.576923	0	2.18182	0	0
35	30	15	16	39	0	0	2	2	7	1	0	6	0	26	1	0	0	0	0.0666667	0.0512821	0.179487	0.025641	0	0.4	0	1.625	0.0625	0
36	21	22	7	50	1	0	1	2	5	1	0	9	0	18	1	1	0.047619	0	0.047619	0.04	0.1	0.02	0	0.409091	0	2.57143	0.142857	0.142857
37	24	26	17	33	0	0	5	0	0	0	0	15	0	28	0	0	0	0	0.208333	0	0	0	0	0.576923	0	1.64706	0	0
38	30	26	11	33	0	0	0	1	2	0	0	14	0	25	0	0	0	0	0	0.030303	0.0606061	0	0	0.538462	0	2.27273	0	0
39	31	23	11	35	0	0	3	0	2	1	0	17	0	24	0	0	0	0	0.0967742	0	0.0571429	0.0285714	0	0.73913	0	2.18182	0	0
40	27	21	20	32	1	0	5	3	4	0	3	9	3	54	1	0	0.037037	0	0.185185	0.09375	0.125	0	0.142857	0.428571	0.142857	2.7	0.05	0
41	34	25	7	34	0	1	2	1	5	0	0	6	0	10	0	0	0	0.0294118	0.0588235	0.0294118	0.147059	0	0	0.24	0	1.42857	0	0
42	29	25	8	38	0	1	1	0	1	0	0	13	0	19	0	0	0	0.0344828	0.0344828	0	0.0263158	0	0	0.52	0	2.375	0	0
43	34	31	12	23	0	1	2	1	0	0	0	17	0	20	1	1	0	0.0294118	0.0588235	0.0434783	0	0	0	0.548387	0	1.66667	0.0833333	0.0833333
44	32	24	12	32	1	1	2	0	4	0	3	9	0	18	0	0	0.03125	0.03125	0.0625	0	0.125	0	0.125	0.375	0	1.5	0	0
45	28	25	16	31	1	0	3	1	4	0	0	5	0	57	0	0	0.0357143	0	0.107143	0.0322581	0.129032	0	0	0.2	0	3.5625	0	0
46	26	31	16	27	0	0	0	0	3	0	0	17	0	25	0	0	0	0	0	0	0.111111	0	0	0.548387	0	1.5625	0	0
47	35	23	9	33	0	1	2	0	1	0	0	14	0	18	0	0	0	0.0285714	0.0571429	0	0.030303	0	0	0.608696	0	2	0	0
48	43	24	8	25	0	0	1	1	6	1	0	11	0	20	1	0	0	0	0.0232558	0.04	0.24	0.04	0	0.458333	0	2.5	0.125	0
49	26	24	13	37	0	0	1	0	8	0	0	12	0	18	1	0	0	0	0.0384615	0	0.216216	0	0	0.5	0	1.38462	0.0769231	0
50	30	25	13	32	0	0	2	0	3	0	0	17	0	22	1	0	0	0	0.0666667	0	0.09375	0	0	0.68	0	1.69231	0.0769231	0
51	35	33	7	25	0	1	3	0	4	0	0	14	0	12	0	0	0	0.0285714	0.0857143	0	0.16	0	0	0.424242	0	1.71429	0	0
52	34	23	7	36	0	0	1	2	5	0	0	10	0	9	0	0	0	0	0.0294118	0.0555556	0.138889	0	0	0.434783	0	1.28571	0	0
53	26	22	15	37	0	0	1	0	5	0	0	11	1	26	1	0	0	0	0.0384615	0	0.135135	0	0	0.5	0.0454545	1.73333	0.0666667	0
54	28	24	3	45	0	0	4	1	4	1	0	20	0	4	0	0	0	0	0.142857	0.0222222	0.0888889	0.0222222	0	0.833333	0	1.33333	0	0
55	31	26	5	38	0	0	1	0	2	0	0	16	0	14	0	0	0	0	0.0322581	0	0.0526316	0	0	0.615385	0	2.8	0	0
56	40	27	15	18	0	0	4	0	2	0	0	17	0	30	1	0	0	0	0.1	0	0.111111	0	0	0.62963	0	2	0.0666667	0
57	35	22	12	31	0	0	0	0	5	0	0	20	0	22	0	0	0	0	0	0	0.16129	0	0	0.909091	0	1.83333	0	0
58	26	21	24	29	0	0	2	1	3	2	1	5	0	24	3	2	0	0	0.0769231	0.0344828	0.103448	0.0689655	0.047619	0.238095	0	1	0.125	0.0833333
59	29	27	14	30	2	0	2	0	4	0	0	12	0	9	0	2	0.0689655	0	0.0689655	0	0.133333	0	0	0.444444	0	0.642857	0	0.142857
60	27	25	20	28	5	1	6	1	4	0	0	8	0	28	1	0	0.185185	0.037037	0.222222	0.0357143	0.142857	0	0	0.32	0	1.4	0.05	0
61	27	24	19	30	0	0	1	1	8	0	0	11	0	9	0	0	0	0	0.037037	0.0333333	0.266667	0	0	0.458333	0	0.473684	0	0
62	26	27	17	30	0	1	5	0	3	0	0	11	0	18	1	0	0	0.0384615	0.192308	0	0.1	0	0	0.407407	0	1.05882	0.0588235	0
63	20	27	20	33	0	1	4	1	4	0	1	15	0	18	3	0	0	0.05	0.2	0.030303	0.121212	0	0.037037	0.555556	0	0.9	0.15	0
64	22	26	16	36	0	0	1	3	2	0	0	9	0	21	2	0	0	0	0.0454545	0.0833333	0.0555556	0	0	0.346154	0	1.3125	0.125	0
65	29	26	7	38	0	0	3	0	2	0	0	7	0	8	0	0	0	0	0.103448	0	0.0526316	0	0	0.269231	0	1.14286	0	0
66	27	18	16	39	0	0	3	0	5	0	0	6	0	17	1	2	0	0	0.111111	0	0.128205	0	0	0.333333	0	1.0625	0.0625	0.125
67	29	34	13	24	0	0	3	0	2	0	0	17	0	14	1	0	0	0	0.103448	0	0.0833333	0	0	0.5	0	1.07692	0.0769231	0
68	29	32	23	16	2	1	4	0	2	0	0	13	0	43	1	0	0.0689655	0.0344828	0.137931	0	0.125	0	0	0.40625	0	1.86957	0.0434783	0
69	29	21	16	34	0	0	1	1	4	0	0	11	0	17	1	1	0	0	0.0344828	0.0294118	0.117647	0	0	0.52381	0	1.0625	0.0625	0.0625
70	22	32	21	25	0	0	1	0	3	0	1	14	0	33	2	0	0	0	0.0454545	0	0.12	0	0.03125	0.4375	0	1.57143	0.0952381	0
71	25	30	16	29	0	0	2	0	4	0	0	11	0	20	0	0	0	0	0.08	0	0.137931	0	0	0.366667	0	1.25	0	0
72	28	28	9	35	0	0	1	1	4	0	0	8	2	6	0	0	0	0	0.0357143	0.0285714	0.114286	0	0	0.285714	0.0714286	0.666667	0	0
73	28	26	15	31	0	0	1	1	0	0	0	20	0	24	1	2	0	0	0.0357143	0.0322581	0	0	0	0.769231	0	1.6	0.0666667	0.133333
74	33	27	19	21	0	0	3	2	0	0	0	15	0	18	2	0	0	0	0.0909091	0.0952381	0	0	0	0.555556	0	0.947368	0.105263	0
75	38	14	15	33	6	1	2	0	4	0	0	2	0	13	0	0	0.157895	0.0263158	0.0526316	0	0.121212	0	0	0.142857	0	0.866667	0	0
76	37	33	13	17	0	0	2	3	3	0	0	4	0	14	0	0	0	0	0.0540541	0.176471	0.176471	0	0	0.121212	0	1.07692	0	0
77	25	32	12	31	0	0	0	0	0	0	0	17	0	15	0	0	0	0	0	0	0	0	0	0.53125	0	1.25	0	0
78	34	24	11	31	0	1	3	2	0	0	0	11	0	10	0	0	0	0.0294118	0.0882353	0.0645161	0	0	0	0.458333	0	0.909091	0	0
79	26	23	12	39	1	0	1	0	3	0	1	13	0	10	0	0	0.0384615	0	0.0384615	0	0.0769231	0	0.0434783	0.565217	0	0.833333	0	0
80	25	24	17	34	0	0	2	4	1	0	0	8	0	24	1	1	0	0	0.08	0.117647	0.0294118	0	0	0.333333	0	1.41176	0.0588235	0.0588235
81	32	25	15	28	0	0	1	0	0	0	0	7	0	18	1	0	0	0	0.03125	0	0	0	0	0.28	0	1.2	0.0666667	0
82	30	20	21	29	0	1	3	0	5	0	0	6	0	34	0	0	0	0.0333333	0.1	0	0.172414	0	0	0.3	0	1.61905	0	0
83	25	28	12	35	0	0	1	2	4	1	0	18	0	16	0	0	0	0	0.04	0.0571429	0.114286	0.0285714	0	0.642857	0	1.33333	0	0
84	38	25	12	25	0	1	1	0	3	0	0	3	0	12	0	0	0	0.0263158	0.0263158	0	0.12	0	0	0.12	0	1	0	0
85	42	21	1	36	0	0	0	0	3	0	0	8	0	4	0	0	0	0	0	0	0.0833333	0	0	0.380952	0	4	0	0
86	32	24	13	31	0	2	3	0	1	0	0	10	0	14	0	1	0	0.0625	0.09375	0	0.0322581	0	0	0.416667	0	1.07692	0	0.0769231
87	39	22	4	35	0	1	2	0	3	0	0	15	0	4	0	0	0	0.025641	0.0512821	0	0.0857143	0	0	0.681818	0	1	0	0
88	30	29	9	32	0	0	1	0	3	0	1	9	0	12	0	0	0	0	0.0333333	0	0.09375	0	0.0344828	0.310345	0	1.33333	0	0
89	30	25	15	30	0	1	0	1	6	1	0	13	0	21	1	0	0	0.0333333	0	0.0333333	0.2	0.0333333	0	0.52	0	1.4	0.0666667	0
90	29	23	10	38	0	1	0	0	3	0	1	6	0	14	0	0	0	0.0344828	0	0	0.0789474	0	0.0434783	0.26087	0	1.4	0	0
91	29	23	11	37	0	0	2	0	2	0	0	11	0	17	0	0	0	0	0.0689655	0	0.0540541	0	0	0.478261	0	1.54545	0	0
92	27	31	11	31	0	0	1	1	1	0	0	10	0	13	1	0	0	0	0.037037	0.0322581	0.0322581	0	0	0.322581	0	1.18182	0.0909091	0
93	29	18	14	39	1	2	2	0	3	0	0	9	0	20	0	0	0.0344828	0.0689655	0.0689655	0	0.0769231	0	0	0.5	0	1.42857	0	0
94	33	22	14	31	1	1	0	0	2	0	0	9	0	20	0	0	0.030303	0.030303	0	0	0.0645161	0	0	0.409091	0	1.42857	0	0
95	28	29	14	29	1	0	2	2	3	0	0	13	1	21	0	1	0.0357143	0	0.0714286	0.0689655	0.103448	0	0	0.448276	0.0344828	1.5	0	0.0714286
96	23	17	16	44	2	0	1	1	5	0	0	4	0	18	3	0	0.0869565	0	0.0434783	0.0227273	0.113636	0	0	0.235294	0	1.125	0.1875	0
97	39	23	12	26	0	0	1	1	3	0	0	12	0	25	0	0	0	0	0.025641	0.0384615	0.115385	0	0	0.521739	0	2.08333	0	0
98	21	35	13	31	0	0	0	1	1	0	0	18	0	17	0	0	0	0	0	0.0322581	0.0322581	0	0	0.514286	0	1.30769	0	0
99	25	31	11	33	1	1	0	1	0	0	0	20	0	14	1	1	0.04	0.04	0	0.030303	0	0	0	0.645161	0	1.27273	0.0909091	0.0909091
100	17	40	23	20	1	0	4	2	3	0	0	15	0	49	1	1	0.0588235	0	0.235294	0.1	0.15	0	0	0.375	0	2.13043	0.0434783	0.0434783
101	39	31	8	22	0	0	3	0	2	0	0	7	0	8	0	0	0	0	0.0769231	0	0.0909091	0	0	0.225806	0	1	0	0
102	30	26	11	33	0	0	5	1	1	0	0	9	1	13	0	0	0	0	0.166667	0.030303	0.030303	0	0	0.346154	0.0384615	1.18182	0	0
103	24	37	9	30	0	0	2	0	4	0	0	10	0	15	0	0	0	0	0.0833333	0	0.133333	0	0	0.27027	0	1.66667	0	0
104	32	28	14	26	1	0	1	1	1	0	0	16	0	19	1	0	0.03125	0	0.03125	0.0384615	0.0384615	0	0	0.571429	0	1.35714	0.0714286	0
105	40	35	10	15	0	0	4	0	1	0	0	11	0	11	1	0	0	0	0.1	0	0.0666667	0	0	0.314286	0	1.1	0.1	0
106	29	32	11	28	0	0	4	1	3	0	0	15	0	19	0	0	0	0	0.137931	0.0357143	0.107143	0	0	0.46875	0	1.72727	0	0
107	21	26	17	36	1	0	4	0	3	0	0	13	1	34	2	0	0.047619	0	0.190476	0	0.0833333	0	0	0.5	0.0384615	2	0.117647	0
108	36	26	7	31	1	0	1	0	4	0	0	7	0	7	0	0	0.0277778	0	0.0277778	0	0.129032	0	0	0.269231	0	1	0	0
109	40	26	5	29	1	1	0	2	2	0	0	13	1	7	0	0	0.025	0.025	0	0.0689655	0.0689655	0	0	0.5	0.0384615	1.4	0	0
110	25	24	7	44	1	0	3	0	5	0	0	13	0	13	0	0	0.04	0	0.12	0	0.113636	0	0	0.541667	0	1.85714	0	0
111	37	25	6	32	1	0	5	2	3	0	0	17	0	8	0	1	0.027027	0	0.135135	0.0625	0.09375	0	0	0.68	0	1.33333	0	0.166667
112	30	23	14	33	0	1	2	2	7	0	0	10	0	34	0	0	0	0.0333333	0.0666667	0.0606061	0.212121	0	0	0.434783	0	2.42857	0	0
113	26	29	6	39	0	1	2	0	4	0	0	12	0	15	1	0	0	0.0384615	0.0769231	0	0.102564	0	0	0.413793	0	2.5	0.166667	0
114	34	28	11	27	0	1	0	1	0	0	0	10	0	27	0	0	0	0.0294118	0	0.037037	0	0	0	0.357143	0	2.45455	0	0
115	27	23	20	30	0	0	2	0	2	0	0	12	0	39	1	1	0	0	0.0740741	0	0.0666667	0	0	0.521739	0	1.95	0.05	0.05
116	31	24	10	35	1	1	3	0	3	0	0	18	0	14	0	0	0.0322581	0.0322581	0.0967742	0	0.0857143	0	0	0.75	0	1.4	0	0
117	28	23	13	36	1	0	1	2	6	0	0	10	0	28	1	0	0.0357143	0	0.0357143	0.0555556	0.166667	0	0	0.434783	0	2.15385	0.0769231	0
118	29	25	12	34	0	0	2	1	1	0	0	8	0	47	0	0	0	0	0.0689655	0.0294118	0.0294118	0	0	0.32	0	3.91667	0	0
119	24	29	12	35	5	0	3	1	5	0	0	19	0	27	1	0	0.208333	0	0.125	0.0285714	0.142857	0	0	0.655172	0	2.25	0.0833333	0
120	30	28	8	34	0	1	5	0	1	0	0	13	0	25	0	0	0	0.0333333	0.166667	0	0.0294118	0	0	0.464286	0	3.125	0	0
121	33	21	7	39	1	2	1	2	5	0	1	11	0	8	0	0	0.030303	0.0606061	0.030303	0.0512821	0.128205	0	0.047619	0.52381	0	1.14286	0	0
122	30	28	14	28	0	0	2	1	2	0	0	17	1	14	0	0	0	0	0.0666667	0.0357143	0.0714286	0	0	0.607143	0.0357143	1	0	0
123	31	28	15	26	0	0	2	0	0	0	2	16	0	21	0	0	0	0	0.0645161	0	0	0	0.0714286	0.571429	0	1.4	0	0
124	34	23	7	36	0	2	1	0	8	0	0	13	0	10	1	0	0	0.0588235	0.0294118	0	0.222222	0	0	0.565217	0	1.42857	0.142857	0
125	33	29	5	33	12	0	2	0	6	0	0	15	0	13	1	0	0.363636	0	0.0606061	0	0.181818	0	0	0.517241	0	2.6	0.2	0
126	34	22	12	32	1	0	1	1	1	0	0	11	0	19	1	0	0.0294118	0	0.0294118	0.03125	0.03125	0	0	0.5	0	1.58333	0.0833333	0
127	31	34	11	24	1	1	2	0	1	0	0	27	0	38	0	0	0.0322581	0.0322581	0.0645161	0	0.0416667	0	0	0.794118	0	3.45455	0	0
128	26	34	14	26	0	0	2	2	4	0	1	24	0	31	2	1	0	0	0.0769231	0.0769231	0.153846	0	0.0294118	0.705882	0	2.21429	0.142857	0.0714286
129	28	22	20	30	0	0	2	0	5	0	0	7	0	40	1	0	0	0	0.0714286	0	0.166667	0	0	0.318182	0	2	0.05	0
130	30	20	11	39	0	0	4	0	3	0	0	12	0	15	2	0	0	0	0.133333	0	0.0769231	0	0	0.6	0	1.36364	0.181818	0
131	25	19	15	41	0	1	1	1	6	0	0	6	0	37	3	0	0	0.04	0.04	0.0243902	0.146341	0	0	0.315789	0	2.46667	0.2	0
132	28	25	12	35	0	0	1	1	7	0	1	8	0	21	1	1	0	0	0.0357143	0.0285714	0.2	0	0.04	0.32	0	1.75	0.0833333	0.0833333
133	36	22	13	29	2	2	2	2	3	0	0	6	0	21	4	0	0.0555556	0.0555556	0.0555556	0.0689655	0.103448	0	0	0.272727	0	1.61538	0.307692	0
134	29	25	12	34	0	0	2	3	4	0	0	15	0	26	1	0	0	0	0.0689655	0.0882353	0.117647	0	0	0.6	0	2.16667	0.0833333	0
135	31	24	14	31	0	1	1	1	6	0	0	12	0	33	0	0	0	0.0322581	0.0322581	0.0322581	0.193548	0	0	0.5	0	2.35714	0	0
136	31	22	10	37	0	0	1	0	5	0	0	10	0	14	0	1	0	0	0.0322581	0	0.135135	0	0	0.454545	0	1.4	0	0.1
137	34	23	6	37	2	1	1	1	5	0	0	15	0	8	0	0	0.0588235	0.0294118	0.0294118	0.027027	0.135135	0	0	0.652174	0	1.33333	0	0
138	27	22	11	40	0	1	4	1	6	0	0	10	0	22	1	1	0	0.037037	0.148148	0.025	0.15	0	0	0.454545	0	2	0.0909091	0.0909091
139	33	26	8	33	0	0	2	3	5	1	0	17	0	8	1	0	0	0	0.0606061	0.0909091	0.151515	0.030303	0	0.653846	0	1	0.125	0
140	25	23	10	42	0	1	4	2	4	0	0	15	0	27	0	0	0	0.04	0.16	0.047619	0.0952381	0	0	0.652174	0	2.7	0	0
141	40	23	6	31	1	0	6	2	3	0	0	18	0	5	1	0	0.025	0	0.15	0.0645161	0.0967742	0	0	0.782609	0	0.833333	0.166667	0
142	31	30	3	36	0	0	0	2	4	0	0	26	0	3	0	0	0	0	0	0.0555556	0.111111	0	0	0.866667	0	1	0	0
143	34	20	8	38	1	0	2	0	0	0	0	13	0	25	1	0	0.0294118	0	0.0588235	0	0	0	0	0.65	0	3.125	0.125	0
144	31	23	4	42	1	1	2	0	4	1	0	11	1	3	0	0	0.0322581	0.0322581	0.0645161	0	0.0952381	0.0238095	0	0.478261	0.0434783	0.75	0	0
145	32	20	10	38	0	0	2	1	1	0	0	20	0	15	1	1	0	0	0.0625	0.0263158	0.0263158	0	0	1	0	1.5	0.1	0.1
146	47	18	4	31	0	1	4	0	1	0	0	6	0	14	0	0	0	0.0212766	0.0851064	0	0.0322581	0	0	0.333333	0	3.5	0	0
147	42	14	12	32	2	0	4	1	4	0	0	6	0	15	0	0	0.047619	0	0.0952381	0.03125	0.125	0	0	0.428571	0	1.25	0	0
148	43	23	7	27	2	0	2	0	3	0	0	11	0	9	1	0	0.0465116	0	0.0465116	0	0.111111	0	0	0.478261	0	1.28571	0.142857	0
149	23	22	14	41	1	0	0	1	1	0	0	19	0	43	0	0	0.0434783	0	0	0.0243902	0.0243902	0	0	0.863636	0	3.07143	0	0
150	27	22	13	38	1	0	0	0	6	0	0	9	0	36	2	0	0.037037	0	0	0	0.157895	0	0	0.409091	0	2.76923	0.153846	0
151	24	31	16	29	0	0	1	1	5	0	0	17	0	45	1	0	0	0	0.0416667	0.0344828	0.172414	0	0	0.548387	0	2.8125	0.0625	0
152	27	26	18	29	0	0	0	1	2	0	0	13	0	38	0	1	0	0	0	0.0344828	0.0689655	0	0	0.5	0	2.11111	0	0.0555556
153	26	28	15	31	0	0	4	1	4	0	0	13	0	34	0	1	0	0	0.153846	0.0322581	0.129032	0	0	0.464286	0	2.26667	0	0.0666667
154	29	22	12	37	0	3	3	2	1	0	0	16	0	23	0	0	0	0.103448	0.103448	0.0540541	0.027027	0	0	0.727273	0	1.91667	0	0
155	24	29	9	38	0	0	1	2	3	0	0	16	0	18	0	0	0	0	0.0416667	0.0526316	0.0789474	0	0	0.551724	0	2	0	0
156	28	22	8	42	0	0	2	0	4	0	0	15	0	13	1	1	0	0	0.0714286	0	0.0952381	0	0	0.681818	0	1.625	0.125	0.125
157	33	26	9	32	4	0	1	0	6	1	0	22	0	21	2	0	0.121212	0	0.030303	0	0.1875	0.03125	0	0.846154	0	2.33333	0.222222	0
158	28	25	14	33	0	0	1	3	6	0	0	12	1	24	1	0	0	0	0.0357143	0.0909091	0.181818	0	0	0.48	0.04	1.71429	0.0714286	0
159	36	28	10	26	0	0	1	1	4	0	0	20	0	19	0	1	0	0	0.0277778	0.0384615	0.153846	0	0	0.714286	0	1.9	0	0.1
160	41	21	14	24	0	1	4	3	7	0	0	15	0	11	1	0	0	0.0243902	0.097561	0.125	0.291667	0	0	0.714286	0	0.785714	0.0714286	0
161	28	33	15	24	0	0	6	2	5	0	0	23	0	28	2	0	0	0	0.214286	0.0833333	0.208333	0	0	0.69697	0	1.86667	0.133333	0
162	34	23	10	33	2	0	12	11	70	2	0	13	0	20	0	1	0.0588235	0	0.352941	0.333333	2.12121	0.0606061	0	0.565217	0	2	0	0.1
163	38	14	7	41	1	0	23	2	61	2	0	5	0	3	0	0	0.0263158	0	0.605263	0.0487805	1.4878	0.0487805	0	0.357143	0	0.428571	0	0
164	28	24	16	32	0	2	12	3	32	1	1	14	0	38	0	0	0	0.0714286	0.428571	0.09375	1	0.03125	0.0416667	0.583333	0	2.375	0	0
165	26	22	20	32	0	0	0	2	9	0	1	1	0	12	0	0	0	0	0	0.0625	0.28125	0	0.0454545	0.0454545	0	0.6	0	0
166	21	17	11	20	0	0	1	3	9	0	2	9	0	13	0	0	0	0	0.047619	0.15	0.45	0	0.117647	0.529412	0	1.18182	0	0
